# Supplementary material for: 7-[2-(3-Fur­yl)eth­yl]-7,8-dimethyl-3,5,6,6a,7,8,9,10-octa­hydro-1H-naphtho­[1,8a-c]furan-3-one
Source: Acta Crystallogr Sect E Struct Rep Online. 2010 Sep 11;66(Pt 10):o2529. doi: 10.1107/S1600536810035373 (PMC2983354; doi:10.1107/S1600536810035373)
Supplement: Supplementary file 1 [file e-66-o2529-sup1.cif]

##############################################################################
###                                                                        ###
###        Electronic paper (Acta Crystallographica Section E)             ###
###                                                                        ###
##############################################################################
#                                                                            #
# This CIF contains the data in a paper accepted for publication in Acta     #
# Crystallographica Section E. It conforms to the requirements of Notes      #
# for Authors for Section E, and has been peer reviewed under the auspices   #
# of the IUCr Commission on Journals.                                        #
#                                                                            #
# Full details of the Crystallographic Information File format               #
# are given in the paper "The Crystallographic Information File (CIF):       #
# a New Standard Archive File for Crystallography" by S. R. Hall, F. H.      #
# Allen and I. D. Brown [Acta Cryst. (1991), A47, 655-685].                  #
#                                                                            #
# The current version of the core CIF dictionary is obtainable from          #
# ftp://ftp.iucr.org/pub/cif_core.dic. The current version number is 2.4.    #
#                                                                            #
# Software is freely available for graphical display of the structure(s) in  #
# this CIF.  For information consult the CIF home page http://www.iucr.org/  #
# cif/home.html                                                              #
#                                                                            #
# This file may be used for bona fide research purposes within the           #
# scientific community so long as proper attribution is given to the journal # 
# article from which it was obtained.                                        #
#                                                                            #
##############################################################################
                                             
data_global
_audit_creation_method     'from SHELXL97 CIF and IUCr SHELXL97-template'
_journal_date_recd_electronic     2010-08-27
_journal_date_accepted     2010-09-02
_journal_name_full     'Acta Crystallographica, Section E'
_journal_year     2010
_journal_volume     66
_journal_issue     10
_journal_page_first     o2529
_journal_page_last     o2529
_journal_paper_category     QO
_journal_coeditor_code     PV2325
_publ_contact_author_name     'Dr. Muhammad Raza Shah'
_publ_contact_author_address
;
H.E.J. Research Institute of Chemistry,
International Center for Chemical and Biological Science,
University of Karachi, Karachi-75270, Pakistan.
;
_publ_contact_author_email     'raza_shahm@yahoo.com'
_publ_contact_author_fax     '+92-21-34819018-19'
_publ_contact_author_phone     '+92-21-34824934,Ext233'
_publ_section_title
;\
7-[2-(3-Furyl)ethyl]-7,8-dimethyl-3,5,6,6a,7,8,9,10-octahydro-1<i>H</i>-\
naphtho[1,8a-<i>c</i>]furan-3-one
;
loop_
    _publ_author_name
    _publ_author_address
    'Mohammad, Akhtar'
;
Department of Chemistry
University of Karachi, Karachi 75270, Pakistan
;
    'Muhammad Raza Shah'
;
H.E.J. Research Institute of Chemistry,
International Center for Chemical and Biological Science,
University of Karachi,
Karachi 75270,
Pakistan
;
    'Anis, Itrat'
;
Department of Chemistry
University of Karachi, Karachi 75270, Pakistan
;
    'McKee, Vickie'
;
Chemistry Department,
Loughborough University,
Loughborough,
Leicestershire LE11 3TU,
England
;
    'Frese, Josef W. A.'
;
Chemistry Department,
Loughborough University,
Loughborough,
Leicestershire LE11 3TU,
England
;
data_I
_audit_creation_method     SHELXL-97
_chemical_name_systematic
;
7-[2-(3-Furyl)ethyl]-7,8-dimethyl-3,5,6,6a,7,8,9,10-octahydro-1<i>H</i>-
naphtho[1,8a-<i>c</i>]furan-3-one
;
_chemical_name_common     ?
_chemical_formula_moiety     'C20 H26 O3'
_chemical_formula_sum     'C20 H26 O3'
_chemical_formula_iupac     'C20 H26 O3'
_chemical_formula_weight     314.41
_chemical_melting_point     ?
_symmetry_cell_setting     orthorhombic
_symmetry_space_group_name_H-M     'P 21 21 21'
_symmetry_space_group_name_Hall     'P 2ac 2ab'
loop_
    _symmetry_equiv_pos_as_xyz
    'x, y, z'
    '-x+1/2, -y, z+1/2'
    'x+1/2, -y+1/2, -z'
    '-x, y+1/2, -z+1/2'
_cell_length_a     9.1343(8)
_cell_length_b     11.8752(10)
_cell_length_c     15.5255(13)
_cell_angle_alpha     90.00
_cell_angle_beta     90.00
_cell_angle_gamma     90.00
_cell_volume     1684.1(2)
_cell_formula_units_Z     4
_cell_measurement_reflns_used     4592
_cell_measurement_theta_min     2.62
_cell_measurement_theta_max     25.81
_cell_measurement_temperature     150(2)
_exptl_crystal_description     Plate
_exptl_crystal_colour     Colourless
_exptl_crystal_size_max     0.46
_exptl_crystal_size_mid     0.21
_exptl_crystal_size_min     0.08
_exptl_crystal_density_diffrn     1.240
_exptl_crystal_density_meas     ?
_exptl_crystal_density_method     'not measured'
_exptl_crystal_F_000     680
_exptl_absorpt_coefficient_mu     0.082
_exptl_absorpt_correction_type     multi-scan
_exptl_absorpt_process_details     '(SADABS; Sheldrick, 2008<i>a</i>)'
_exptl_absorpt_correction_T_min     0.963
_exptl_absorpt_correction_T_max     0.994
_exptl_special_details
;
;
_diffrn_ambient_temperature     150(2)
_diffrn_radiation_type     MoK\a
_diffrn_radiation_wavelength     0.71073
_diffrn_radiation_source     'fine-focus sealed tube'
_diffrn_radiation_monochromator     graphite
_diffrn_measurement_device_type     'Bruker APEXII CCD'
_diffrn_measurement_method     '\w rotation with narrow frames'
_diffrn_detector_area_resol_mean     ?
_diffrn_reflns_number     17210
_diffrn_reflns_av_R_equivalents     0.0360
_diffrn_reflns_av_sigmaI/netI     0.0215
_diffrn_reflns_theta_min     2.16
_diffrn_reflns_theta_max     28.34
_diffrn_reflns_theta_full     28.34
_diffrn_measured_fraction_theta_max     0.999
_diffrn_measured_fraction_theta_full     0.999
_diffrn_reflns_limit_h_min     -12
_diffrn_reflns_limit_h_max     12
_diffrn_reflns_limit_k_min     -15
_diffrn_reflns_limit_k_max     15
_diffrn_reflns_limit_l_min     -20
_diffrn_reflns_limit_l_max     20
_diffrn_standards_number     0
_diffrn_standards_interval_count     ?
_diffrn_standards_interval_time     ?
_diffrn_standards_decay_%     0
_refine_special_details
;
Refinement of <i>F</i>^2^ against ALL reflections. The weighted <i>R</i>-factor
<i>wR</i> and goodness of fit <i>S</i> are based on <i>F</i>^2^, conventional
<i>R</i>-factors <i>R</i> are based on <i>F</i>, with <i>F</i> set to zero for
negative <i>F</i>^2^. The threshold expression of <i>F</i>^2^ >
\s(<i>F</i>^2^) is used only for calculating <i>R</i>-factors(gt) <i>etc</i>.
and is not relevant to the choice of reflections for refinement.
<i>R</i>-factors based on <i>F</i>^2^ are statistically about twice as large
as those based on <i>F</i>, and <i>R</i>- factors based on ALL data will be
even larger.
;
_reflns_number_total     2378
_reflns_number_gt     2124
_reflns_threshold_expression     I>2\s(I)
_refine_ls_structure_factor_coef     Fsqd
_refine_ls_matrix_type     full
_refine_ls_R_factor_all     0.0410
_refine_ls_R_factor_gt     0.0352
_refine_ls_wR_factor_gt     0.0900
_refine_ls_wR_factor_ref     0.0939
_refine_ls_goodness_of_fit_ref     1.046
_refine_ls_restrained_S_all     1.046
_refine_ls_number_reflns     2378
_refine_ls_number_parameters     210
_refine_ls_number_restraints     0
_refine_ls_hydrogen_treatment     constr
_refine_ls_weighting_scheme     calc
_refine_ls_weighting_details
         'calc w=1/[\s^2^(Fo^2^)+(0.0583P)^2^+0.1493P] where P=(Fo^2^+2Fc^2^)/3'
_atom_sites_solution_hydrogens     geom
_atom_sites_solution_primary     direct
_atom_sites_solution_secondary     difmap
_refine_ls_shift/su_max     0.000
_refine_ls_shift/su_mean     0.000
_refine_diff_density_max     0.275
_refine_diff_density_min     -0.151
_refine_ls_extinction_method     none
_refine_ls_extinction_coef     ?
loop_
    _atom_type_symbol
    _atom_type_description
    _atom_type_scat_dispersion_real
    _atom_type_scat_dispersion_imag
    _atom_type_scat_source
    'C' 'C' 0.0033 0.0000
                         'International Tables Vol C Tables 4.2.6.8 and 6.1.1.4'
    'H' 'H' 0.0000 0.0000
                         'International Tables Vol C Tables 4.2.6.8 and 6.1.1.4'
    'O' 'O' 0.0106 0.0000
                         'International Tables Vol C Tables 4.2.6.8 and 6.1.1.4'
_computing_data_collection     'APEX2 (Bruker, 1998)'
_computing_cell_refinement     'SAINT (Bruker, 1998)'
_computing_data_reduction     'SAINT (Bruker, 1998)'
_computing_structure_solution
;SHELXS97 (Sheldrick, 20088<i>b</i>) and <i>OLEX2</i>
(Dolomanov <i>et al.</i>, 2009)
;
_computing_structure_refinement
;SHELXL97 (Sheldrick, 20088<i>b</i>) and
<i>OLEX2</i> (Dolomanov <i>et al.</i>, 2009)
;
_computing_molecular_graphics     'SHELXTL (Sheldrick, 2008<i>b</i>)'
_computing_publication_material     'SHELXTL (Sheldrick, 2008<i>b</i>)'
loop_
    _atom_site_type_symbol
    _atom_site_label
    _atom_site_fract_x
    _atom_site_fract_y
    _atom_site_fract_z
    _atom_site_U_iso_or_equiv
    _atom_site_adp_type
    _atom_site_calc_flag
    _atom_site_refinement_flags
    _atom_site_occupancy
    _atom_site_disorder_assembly
    _atom_site_disorder_group
    C C1 0.7909(2) 0.60429(16) 0.47103(12) 0.0302(4) Uani d . 1 . .
    H H1 0.7308 0.5466 0.4945 0.036 Uiso calc R 1 . .
    O O1 0.90632(16) 0.65328(12) 0.51339(8) 0.0364(3) Uani d . 1 . .
    C C2 0.9617(2) 0.73164(17) 0.45834(13) 0.0363(4) Uani d . 1 . .
    H H2 1.0422 0.7795 0.4710 0.044 Uiso calc R 1 . .
    C C3 0.8874(2) 0.73222(16) 0.38386(13) 0.0313(4) Uani d . 1 . .
    H H3 0.9060 0.7787 0.3353 0.038 Uiso calc R 1 . .
    C C4 0.77393(19) 0.64889(14) 0.39168(11) 0.0243(3) Uani d . 1 . .
    C C5 0.6611(2) 0.61806(14) 0.32528(11) 0.0263(4) Uani d . 1 . .
    H H5A 0.5867 0.5685 0.3520 0.032 Uiso calc R 1 . .
    H H5B 0.7089 0.5754 0.2783 0.032 Uiso calc R 1 . .
    C C6 0.58507(19) 0.72228(13) 0.28730(11) 0.0232(3) Uani d . 1 . .
    H H6A 0.6615 0.7716 0.2624 0.028 Uiso calc R 1 . .
    H H6B 0.5391 0.7642 0.3353 0.028 Uiso calc R 1 . .
    C C7 0.46681(18) 0.70275(13) 0.21744(10) 0.0205(3) Uani d . 1 . .
    C C8 0.4031(2) 0.82001(13) 0.19732(12) 0.0274(4) Uani d . 1 . .
    H H8A 0.3394 0.8439 0.2447 0.041 Uiso calc R 1 . .
    H H8B 0.3461 0.8165 0.1439 0.041 Uiso calc R 1 . .
    H H8C 0.4831 0.8742 0.1905 0.041 Uiso calc R 1 . .
    C C9 0.53645(18) 0.64730(14) 0.13577(10) 0.0223(3) Uani d . 1 . .
    H H9 0.5889 0.5781 0.1557 0.027 Uiso calc R 1 . .
    C C10 0.6498(2) 0.72123(16) 0.09011(12) 0.0310(4) Uani d . 1 . .
    H H10A 0.6954 0.6784 0.0432 0.047 Uiso calc R 1 . .
    H H10B 0.7252 0.7444 0.1314 0.047 Uiso calc R 1 . .
    H H10C 0.6015 0.7881 0.0665 0.047 Uiso calc R 1 . .
    C C11 0.42124(19) 0.60881(15) 0.06978(10) 0.0260(4) Uani d . 1 . .
    H H11A 0.3736 0.6761 0.0447 0.031 Uiso calc R 1 . .
    H H11B 0.4713 0.5683 0.0225 0.031 Uiso calc R 1 . .
    C C12 0.30336(19) 0.53222(15) 0.10773(10) 0.0256(4) Uani d . 1 . .
    H H12A 0.3482 0.4606 0.1268 0.031 Uiso calc R 1 . .
    H H12B 0.2295 0.5147 0.0630 0.031 Uiso calc R 1 . .
    C C13 0.22816(18) 0.59026(14) 0.18497(10) 0.0219(3) Uani d . 1 . .
    C C14 0.34897(18) 0.61938(13) 0.25089(10) 0.0194(3) Uani d . 1 . .
    H H14 0.4034 0.5471 0.2589 0.023 Uiso calc R 1 . .
    C C15 0.2826(2) 0.64366(14) 0.33993(10) 0.0237(3) Uani d . 1 . .
    H H15A 0.3606 0.6675 0.3803 0.028 Uiso calc R 1 . .
    H H15B 0.2101 0.7053 0.3355 0.028 Uiso calc R 1 . .
    C C16 0.2082(2) 0.53662(15) 0.37365(11) 0.0280(4) Uani d . 1 . .
    H H16A 0.2832 0.4784 0.3853 0.034 Uiso calc R 1 . .
    H H16B 0.1571 0.5535 0.4284 0.034 Uiso calc R 1 . .
    C C17 0.1000(2) 0.49250(14) 0.30904(12) 0.0281(4) Uani d . 1 . .
    H H17 0.0218 0.4459 0.3279 0.034 Uiso calc R 1 . .
    C C18 0.11187(19) 0.51761(15) 0.22587(11) 0.0257(4) Uani d . 1 . .
    C C19 -0.0169(2) 0.52032(18) 0.16805(12) 0.0330(4) Uani d . 1 . .
    O O4 -0.11876(15) 0.45656(14) 0.15980(10) 0.0450(4) Uani d . 1 . .
    O O5 -0.00711(14) 0.61773(13) 0.12226(9) 0.0390(3) Uani d . 1 . .
    C C20 0.12289(19) 0.68107(16) 0.14996(12) 0.0298(4) Uani d . 1 . .
    H H20A 0.0974 0.7361 0.1955 0.036 Uiso calc R 1 . .
    H H20B 0.1674 0.7218 0.1009 0.036 Uiso calc R 1 . .
loop_
    _atom_site_aniso_label
    _atom_site_aniso_U_11
    _atom_site_aniso_U_22
    _atom_site_aniso_U_33
    _atom_site_aniso_U_12
    _atom_site_aniso_U_13
    _atom_site_aniso_U_23
    C1 0.0278(9) 0.0339(9) 0.0288(9) 0.0042(8) -0.0020(7) -0.0021(7)
    O1 0.0330(7) 0.0472(8) 0.0288(6) 0.0075(7) -0.0079(6) -0.0087(6)
    C2 0.0273(9) 0.0389(10) 0.0426(11) 0.0006(8) -0.0051(8) -0.0131(9)
    C3 0.0259(8) 0.0338(9) 0.0341(9) -0.0024(8) 0.0017(8) -0.0050(8)
    C4 0.0216(8) 0.0248(8) 0.0265(8) 0.0019(7) 0.0001(7) -0.0044(7)
    C5 0.0281(8) 0.0231(8) 0.0277(8) -0.0004(7) -0.0053(7) -0.0019(7)
    C6 0.0247(8) 0.0202(7) 0.0245(8) -0.0023(7) -0.0018(7) -0.0015(6)
    C7 0.0235(7) 0.0183(7) 0.0196(7) 0.0008(6) 0.0006(6) 0.0005(6)
    C8 0.0317(9) 0.0192(7) 0.0313(9) 0.0031(7) 0.0000(8) 0.0022(7)
    C9 0.0239(8) 0.0222(7) 0.0209(7) 0.0020(7) 0.0008(6) 0.0015(6)
    C10 0.0299(9) 0.0357(9) 0.0274(9) -0.0036(8) 0.0068(7) 0.0036(8)
    C11 0.0263(8) 0.0331(9) 0.0188(7) 0.0008(8) 0.0014(7) -0.0020(7)
    C12 0.0259(8) 0.0310(9) 0.0200(7) -0.0013(7) -0.0004(7) -0.0056(7)
    C13 0.0225(8) 0.0236(8) 0.0195(7) 0.0014(6) -0.0005(6) -0.0016(6)
    C14 0.0208(7) 0.0192(7) 0.0180(7) 0.0013(6) -0.0001(6) 0.0004(6)
    C15 0.0278(8) 0.0243(8) 0.0190(7) -0.0015(7) 0.0001(7) -0.0021(6)
    C16 0.0318(9) 0.0304(9) 0.0217(8) -0.0001(8) 0.0036(7) 0.0027(7)
    C17 0.0274(8) 0.0258(8) 0.0311(8) -0.0045(7) 0.0064(7) -0.0014(7)
    C18 0.0219(8) 0.0259(8) 0.0293(8) -0.0015(7) 0.0007(7) -0.0058(7)
    C19 0.0222(8) 0.0461(11) 0.0307(9) 0.0012(8) 0.0014(8) -0.0100(8)
    O4 0.0257(7) 0.0606(10) 0.0486(8) -0.0090(7) -0.0011(7) -0.0152(8)
    O5 0.0255(7) 0.0542(9) 0.0372(7) 0.0028(6) -0.0079(6) 0.0003(7)
    C20 0.0261(9) 0.0344(9) 0.0289(9) 0.0061(7) -0.0036(7) 0.0029(7)
_geom_special_details
;
All e.s.d.'s (except the e.s.d. in the dihedral angle between two l.s. planes)
are estimated using the full covariance matrix. The cell e.s.d.'s are taken
into account individually in the estimation of e.s.d.'s in distances, angles
and torsion angles; correlations between e.s.d.'s in cell parameters are only
used when they are defined by crystal symmetry. An approximate (isotropic)
treatment of cell e.s.d.'s is used for estimating e.s.d.'s involving l.s.
planes.
;
loop_
    _geom_bond_atom_site_label_1
    _geom_bond_atom_site_label_2
    _geom_bond_site_symmetry_2
    _geom_bond_distance
    _geom_bond_publ_flag
    C1 C4 . 1.350(3) ?
    C1 O1 . 1.372(2) ?
    C1 H1 . 0.9500 ?
    O1 C2 . 1.361(3) ?
    C2 C3 . 1.341(3) ?
    C2 H2 . 0.9500 ?
    C3 C4 . 1.438(2) ?
    C3 H3 . 0.9500 ?
    C4 C5 . 1.503(2) ?
    C5 C6 . 1.537(2) ?
    C5 H5A . 0.9900 ?
    C5 H5B . 0.9900 ?
    C6 C7 . 1.548(2) ?
    C6 H6A . 0.9900 ?
    C6 H6B . 0.9900 ?
    C7 C8 . 1.541(2) ?
    C7 C14 . 1.552(2) ?
    C7 C9 . 1.564(2) ?
    C8 H8A . 0.9800 ?
    C8 H8B . 0.9800 ?
    C8 H8C . 0.9800 ?
    C9 C10 . 1.532(2) ?
    C9 C11 . 1.538(2) ?
    C9 H9 . 1.0000 ?
    C10 H10A . 0.9800 ?
    C10 H10B . 0.9800 ?
    C10 H10C . 0.9800 ?
    C11 C12 . 1.528(2) ?
    C11 H11A . 0.9900 ?
    C11 H11B . 0.9900 ?
    C12 C13 . 1.544(2) ?
    C12 H12A . 0.9900 ?
    C12 H12B . 0.9900 ?
    C13 C18 . 1.509(2) ?
    C13 C20 . 1.544(2) ?
    C13 C14 . 1.544(2) ?
    C14 C15 . 1.537(2) ?
    C14 H14 . 1.0000 ?
    C15 C16 . 1.534(2) ?
    C15 H15A . 0.9900 ?
    C15 H15B . 0.9900 ?
    C16 C17 . 1.502(3) ?
    C16 H16A . 0.9900 ?
    C16 H16B . 0.9900 ?
    C17 C18 . 1.330(3) ?
    C17 H17 . 0.9500 ?
    C18 C19 . 1.480(2) ?
    C19 O4 . 1.207(2) ?
    C19 O5 . 1.361(3) ?
    O5 C20 . 1.470(2) ?
    C20 H20A . 0.9900 ?
    C20 H20B . 0.9900 ?
loop_
    _geom_angle_atom_site_label_1
    _geom_angle_atom_site_label_2
    _geom_angle_atom_site_label_3
    _geom_angle_site_symmetry_1
    _geom_angle_site_symmetry_3
    _geom_angle
    _geom_angle_publ_flag
    C4 C1 O1 . . 111.05(17) ?
    C4 C1 H1 . . 124.5 ?
    O1 C1 H1 . . 124.5 ?
    C2 O1 C1 . . 105.92(15) ?
    C3 C2 O1 . . 110.93(18) ?
    C3 C2 H2 . . 124.5 ?
    O1 C2 H2 . . 124.5 ?
    C2 C3 C4 . . 106.76(18) ?
    C2 C3 H3 . . 126.6 ?
    C4 C3 H3 . . 126.6 ?
    C1 C4 C3 . . 105.33(16) ?
    C1 C4 C5 . . 127.53(17) ?
    C3 C4 C5 . . 127.14(16) ?
    C4 C5 C6 . . 112.14(14) ?
    C4 C5 H5A . . 109.2 ?
    C6 C5 H5A . . 109.2 ?
    C4 C5 H5B . . 109.2 ?
    C6 C5 H5B . . 109.2 ?
    H5A C5 H5B . . 107.9 ?
    C5 C6 C7 . . 117.61(13) ?
    C5 C6 H6A . . 107.9 ?
    C7 C6 H6A . . 107.9 ?
    C5 C6 H6B . . 107.9 ?
    C7 C6 H6B . . 107.9 ?
    H6A C6 H6B . . 107.2 ?
    C8 C7 C6 . . 105.68(13) ?
    C8 C7 C14 . . 112.47(13) ?
    C6 C7 C14 . . 110.19(12) ?
    C8 C7 C9 . . 111.70(13) ?
    C6 C7 C9 . . 110.32(13) ?
    C14 C7 C9 . . 106.55(12) ?
    C7 C8 H8A . . 109.5 ?
    C7 C8 H8B . . 109.5 ?
    H8A C8 H8B . . 109.5 ?
    C7 C8 H8C . . 109.5 ?
    H8A C8 H8C . . 109.5 ?
    H8B C8 H8C . . 109.5 ?
    C10 C9 C11 . . 108.94(14) ?
    C10 C9 C7 . . 114.14(14) ?
    C11 C9 C7 . . 112.76(13) ?
    C10 C9 H9 . . 106.9 ?
    C11 C9 H9 . . 106.9 ?
    C7 C9 H9 . . 106.9 ?
    C9 C10 H10A . . 109.5 ?
    C9 C10 H10B . . 109.5 ?
    H10A C10 H10B . . 109.5 ?
    C9 C10 H10C . . 109.5 ?
    H10A C10 H10C . . 109.5 ?
    H10B C10 H10C . . 109.5 ?
    C12 C11 C9 . . 113.72(13) ?
    C12 C11 H11A . . 108.8 ?
    C9 C11 H11A . . 108.8 ?
    C12 C11 H11B . . 108.8 ?
    C9 C11 H11B . . 108.8 ?
    H11A C11 H11B . . 107.7 ?
    C11 C12 C13 . . 110.32(14) ?
    C11 C12 H12A . . 109.6 ?
    C13 C12 H12A . . 109.6 ?
    C11 C12 H12B . . 109.6 ?
    C13 C12 H12B . . 109.6 ?
    H12A C12 H12B . . 108.1 ?
    C18 C13 C20 . . 96.26(13) ?
    C18 C13 C14 . . 110.63(13) ?
    C20 C13 C14 . . 121.47(14) ?
    C18 C13 C12 . . 112.63(14) ?
    C20 C13 C12 . . 108.38(14) ?
    C14 C13 C12 . . 107.26(13) ?
    C15 C14 C13 . . 110.88(13) ?
    C15 C14 C7 . . 117.05(13) ?
    C13 C14 C7 . . 114.63(13) ?
    C15 C14 H14 . . 104.2 ?
    C13 C14 H14 . . 104.2 ?
    C7 C14 H14 . . 104.2 ?
    C16 C15 C14 . . 109.05(13) ?
    C16 C15 H15A . . 109.9 ?
    C14 C15 H15A . . 109.9 ?
    C16 C15 H15B . . 109.9 ?
    C14 C15 H15B . . 109.9 ?
    H15A C15 H15B . . 108.3 ?
    C17 C16 C15 . . 110.66(14) ?
    C17 C16 H16A . . 109.5 ?
    C15 C16 H16A . . 109.5 ?
    C17 C16 H16B . . 109.5 ?
    C15 C16 H16B . . 109.5 ?
    H16A C16 H16B . . 108.1 ?
    C18 C17 C16 . . 121.11(16) ?
    C18 C17 H17 . . 119.4 ?
    C16 C17 H17 . . 119.4 ?
    C17 C18 C19 . . 121.95(17) ?
    C17 C18 C13 . . 126.47(16) ?
    C19 C18 C13 . . 106.96(15) ?
    O4 C19 O5 . . 121.90(18) ?
    O4 C19 C18 . . 131.6(2) ?
    O5 C19 C18 . . 106.47(15) ?
    C19 O5 C20 . . 109.57(14) ?
    O5 C20 C13 . . 104.40(14) ?
    O5 C20 H20A . . 110.9 ?
    C13 C20 H20A . . 110.9 ?
    O5 C20 H20B . . 110.9 ?
    C13 C20 H20B . . 110.9 ?
    H20A C20 H20B . . 108.9 ?
loop_
    _geom_torsion_atom_site_label_1
    _geom_torsion_atom_site_label_2
    _geom_torsion_atom_site_label_3
    _geom_torsion_atom_site_label_4
    _geom_torsion_site_symmetry_1
    _geom_torsion_site_symmetry_2
    _geom_torsion_site_symmetry_3
    _geom_torsion_site_symmetry_4
    _geom_torsion
    _geom_torsion_publ_flag
    C4 C1 O1 C2 . . . . 0.5(2) ?
    C1 O1 C2 C3 . . . . -0.8(2) ?
    O1 C2 C3 C4 . . . . 0.8(2) ?
    O1 C1 C4 C3 . . . . -0.1(2) ?
    O1 C1 C4 C5 . . . . 179.74(15) ?
    C2 C3 C4 C1 . . . . -0.4(2) ?
    C2 C3 C4 C5 . . . . 179.75(17) ?
    C1 C4 C5 C6 . . . . 131.66(19) ?
    C3 C4 C5 C6 . . . . -48.6(2) ?
    C4 C5 C6 C7 . . . . 179.56(14) ?
    C5 C6 C7 C8 . . . . 175.77(15) ?
    C5 C6 C7 C14 . . . . 54.02(18) ?
    C5 C6 C7 C9 . . . . -63.35(18) ?
    C8 C7 C9 C10 . . . . 53.24(19) ?
    C6 C7 C9 C10 . . . . -63.98(17) ?
    C14 C7 C9 C10 . . . . 176.42(14) ?
    C8 C7 C9 C11 . . . . -71.78(18) ?
    C6 C7 C9 C11 . . . . 171.00(13) ?
    C14 C7 C9 C11 . . . . 51.41(16) ?
    C10 C9 C11 C12 . . . . 178.88(14) ?
    C7 C9 C11 C12 . . . . -53.32(19) ?
    C9 C11 C12 C13 . . . . 55.58(19) ?
    C11 C12 C13 C18 . . . . -179.20(14) ?
    C11 C12 C13 C20 . . . . 75.54(17) ?
    C11 C12 C13 C14 . . . . -57.24(17) ?
    C18 C13 C14 C15 . . . . -39.51(18) ?
    C20 C13 C14 C15 . . . . 72.02(19) ?
    C12 C13 C14 C15 . . . . -162.72(13) ?
    C18 C13 C14 C7 . . . . -174.78(13) ?
    C20 C13 C14 C7 . . . . -63.25(19) ?
    C12 C13 C14 C7 . . . . 62.01(17) ?
    C8 C7 C14 C15 . . . . -67.88(18) ?
    C6 C7 C14 C15 . . . . 49.74(18) ?
    C9 C7 C14 C15 . . . . 169.42(13) ?
    C8 C7 C14 C13 . . . . 64.53(18) ?
    C6 C7 C14 C13 . . . . -177.85(13) ?
    C9 C7 C14 C13 . . . . -58.16(16) ?
    C13 C14 C15 C16 . . . . 63.59(17) ?
    C7 C14 C15 C16 . . . . -162.32(14) ?
    C14 C15 C16 C17 . . . . -53.83(19) ?
    C15 C16 C17 C18 . . . . 23.3(2) ?
    C16 C17 C18 C19 . . . . -152.89(18) ?
    C16 C17 C18 C13 . . . . -0.2(3) ?
    C20 C13 C18 C17 . . . . -118.6(2) ?
    C14 C13 C18 C17 . . . . 8.4(3) ?
    C12 C13 C18 C17 . . . . 128.46(19) ?
    C20 C13 C18 C19 . . . . 37.37(17) ?
    C14 C13 C18 C19 . . . . 164.41(14) ?
    C12 C13 C18 C19 . . . . -75.55(18) ?
    C17 C18 C19 O4 . . . . -44.6(3) ?
    C13 C18 C19 O4 . . . . 158.06(19) ?
    C17 C18 C19 O5 . . . . 132.85(18) ?
    C13 C18 C19 O5 . . . . -24.47(19) ?
    O4 C19 O5 C20 . . . . 176.28(17) ?
    C18 C19 O5 C20 . . . . -1.49(19) ?
    C19 O5 C20 C13 . . . . 25.98(18) ?
    C18 C13 C20 O5 . . . . -37.35(15) ?
    C14 C13 C20 O5 . . . . -156.21(14) ?
    C12 C13 C20 O5 . . . . 79.04(16) ?
