# Supplementary material for: 7-[2-(3-Fur­yl)eth­yl]-7,8-dimethyl-3,5,6,6a,7,8,9,10-octa­hydro-1H-naphtho­[1,8a-c]furan-3-one
Source: Acta Crystallogr Sect E Struct Rep Online. 2010 Sep 11;66(Pt 10):o2529. doi: 10.1107/S1600536810035373 (PMC2983354; doi:10.1107/S1600536810035373)
Supplement: Supplementary file 2 [file e-66-o2529-Isup2.hkl]

# 
# h,k,l, Fo-squared, sigma(Fo-squared), Fc and phi(calc) 
# 
data_I
_shelx_title ' AC2 in P2(1)2(1)2(1)' 
_shelx_refln_list_code          6 
_shelx_F_calc_maximum      162.29 
_exptl_crystal_F_000       680.00 
_reflns_d_resolution_high  0.7487 
 
loop_ 
 _symmetry_equiv_pos_as_xyz 
 'x, y, z' 
 '-x+1/2, -y, z+1/2' 
 '-x, y+1/2, -z+1/2' 
 'x+1/2, -y+1/2, -z' 
 
_cell_length_a     9.1343 
_cell_length_b    11.8752 
_cell_length_c    15.5255 
_cell_angle_alpha  90.000 
_cell_angle_beta   90.000 
_cell_angle_gamma  90.000 
 
loop_ 
 _refln_index_h 
 _refln_index_k 
 _refln_index_l 
 _refln_F_squared_meas 
 _refln_F_squared_sigma 
 _refln_F_calc 
 _refln_phase_calc 
2 0 0 402.16 5.40 19.99 0.0
4 0 0 1014.37 18.40 31.92 180.0
6 0 0 217.82 5.94 14.50 180.0
8 0 0 448.18 12.78 20.72 0.0
10 0 0 382.57 20.83 19.59 0.0
12 0 0 48.70 11.09 7.82 180.0
1 1 0 1886.34 14.39 43.39 270.0
2 1 0 536.95 5.63 22.72 180.0
3 1 0 669.32 6.16 25.44 90.0
4 1 0 593.95 7.01 25.07 180.0
5 1 0 14.91 1.68 3.14 90.0
6 1 0 352.48 5.32 18.11 180.0
7 1 0 48.94 2.55 7.04 90.0
8 1 0 124.44 3.95 11.08 0.0
9 1 0 143.40 5.81 11.55 90.0
10 1 0 50.63 4.39 7.24 180.0
11 1 0 0.00 3.92 1.02 90.0
12 1 0 35.10 7.24 4.88 180.0
0 2 0 147.83 2.58 12.54 180.0
1 2 0 3.26 1.28 1.90 270.0
2 2 0 2306.65 18.18 46.33 180.0
3 2 0 272.62 3.38 16.34 90.0
4 2 0 256.86 3.89 15.85 0.0
5 2 0 121.87 2.87 10.55 90.0
6 2 0 33.15 2.01 5.22 0.0
7 2 0 61.35 2.77 8.34 270.0
8 2 0 24.05 3.08 4.69 0.0
9 2 0 819.66 15.56 28.81 90.0
10 2 0 204.49 7.50 14.67 0.0
11 2 0 22.53 8.52 3.68 90.0
12 2 0 0.27 4.78 1.15 180.0
1 3 0 4903.53 32.93 68.54 270.0
2 3 0 66.98 2.12 8.17 180.0
3 3 0 434.91 5.51 21.12 270.0
4 3 0 88.42 2.14 8.67 0.0
5 3 0 133.05 2.92 11.18 270.0
6 3 0 31.82 1.94 5.57 180.0
7 3 0 58.13 3.71 7.33 90.0
8 3 0 11.05 2.71 4.00 0.0
9 3 0 317.28 8.47 17.70 90.0
10 3 0 127.62 6.24 11.20 0.0
11 3 0 17.60 3.85 4.06 270.0
0 4 0 51.20 3.30 7.05 180.0
1 4 0 556.41 6.94 23.85 270.0
2 4 0 631.83 8.53 23.50 0.0
3 4 0 746.82 10.68 26.83 90.0
4 4 0 1210.40 12.12 32.80 180.0
5 4 0 1904.83 18.14 43.58 90.0
6 4 0 47.63 2.68 6.13 180.0
7 4 0 1.57 1.81 1.63 270.0
8 4 0 10.80 2.71 3.36 0.0
9 4 0 23.92 3.51 5.30 270.0
10 4 0 53.37 4.81 6.81 0.0
11 4 0 40.29 4.86 6.36 270.0
1 5 0 92.07 2.85 9.81 270.0
2 5 0 2974.11 21.66 52.68 0.0
3 5 0 119.03 3.30 11.67 90.0
4 5 0 173.25 4.04 14.18 180.0
5 5 0 34.67 2.38 5.63 90.0
6 5 0 80.70 3.78 8.95 180.0
7 5 0 37.99 3.51 6.31 270.0
8 5 0 739.10 12.92 27.67 180.0
9 5 0 0.00 2.42 0.55 90.0
10 5 0 0.83 3.00 1.14 0.0
11 5 0 168.49 7.81 12.47 270.0
0 6 0 610.01 9.23 23.11 0.0
1 6 0 25.97 1.59 5.23 270.0
2 6 0 29.59 1.54 5.21 0.0
3 6 0 276.32 5.51 15.34 270.0
4 6 0 147.93 6.38 11.30 180.0
5 6 0 10.49 1.92 3.81 270.0
6 6 0 59.46 3.92 8.45 180.0
7 6 0 7.57 2.66 3.10 90.0
8 6 0 38.29 3.85 6.16 0.0
9 6 0 68.86 5.39 8.37 270.0
10 6 0 89.66 5.95 9.25 0.0
11 6 0 14.90 4.20 3.88 270.0
1 7 0 119.62 2.99 11.17 270.0
2 7 0 208.86 4.56 13.47 0.0
3 7 0 207.72 4.73 13.56 270.0
4 7 0 0.00 1.56 0.09 180.0
5 7 0 296.20 7.33 17.56 90.0
6 7 0 78.02 4.42 8.87 180.0
7 7 0 202.83 9.33 15.11 90.0
8 7 0 0.00 2.69 0.72 180.0
9 7 0 93.86 5.71 9.44 90.0
10 7 0 66.96 6.76 7.88 0.0
0 8 0 1295.18 17.05 34.60 0.0
1 8 0 181.14 3.89 13.89 90.0
2 8 0 23.29 1.90 4.44 0.0
3 8 0 6.41 1.98 2.16 270.0
4 8 0 22.81 2.44 4.56 0.0
5 8 0 280.29 7.85 17.79 270.0
6 8 0 52.89 5.23 7.81 0.0
7 8 0 3.49 2.78 1.60 90.0
8 8 0 0.00 2.79 1.66 0.0
9 8 0 20.20 3.92 3.38 270.0
10 8 0 0.61 3.58 0.12 0.0
1 9 0 0.75 1.53 0.53 270.0
2 9 0 16.31 2.72 3.69 180.0
3 9 0 148.85 4.63 12.25 270.0
4 9 0 131.39 6.01 11.83 0.0
5 9 0 33.30 3.61 6.10 270.0
6 9 0 10.78 2.96 3.08 180.0
7 9 0 150.06 6.56 12.34 90.0
8 9 0 93.87 5.92 8.88 0.0
9 9 0 5.44 3.90 2.49 90.0
10 9 0 18.19 4.53 3.72 180.0
0 10 0 0.81 2.57 1.74 0.0
1 10 0 57.08 3.25 8.18 270.0
2 10 0 54.09 3.81 7.05 0.0
3 10 0 600.98 11.10 24.30 90.0
4 10 0 20.42 3.27 4.85 180.0
5 10 0 125.70 5.81 11.50 90.0
6 10 0 9.10 4.37 3.25 0.0
7 10 0 5.18 3.08 2.96 90.0
8 10 0 1.26 3.19 1.43 0.0
9 10 0 35.63 6.61 5.85 90.0
1 11 0 108.53 4.30 10.59 270.0
2 11 0 9.44 2.51 2.79 0.0
3 11 0 419.55 11.64 20.93 270.0
4 11 0 40.67 3.95 7.19 180.0
5 11 0 6.90 3.28 2.41 270.0
6 11 0 106.88 6.05 10.20 180.0
7 11 0 81.07 6.37 8.99 90.0
8 11 0 88.94 6.21 9.42 180.0
0 12 0 177.74 18.80 12.83 180.0
1 12 0 43.89 4.05 6.55 90.0
2 12 0 3.41 2.93 0.56 0.0
3 12 0 0.00 2.48 0.67 90.0
4 12 0 1.75 2.75 0.80 180.0
5 12 0 8.80 3.41 3.01 90.0
6 12 0 266.61 14.84 15.34 180.0
7 12 0 0.55 3.25 0.76 270.0
1 13 0 92.81 8.35 9.37 90.0
2 13 0 36.52 4.01 4.98 180.0
3 13 0 92.81 5.56 9.33 90.0
4 13 0 30.35 4.15 5.32 180.0
5 13 0 35.82 4.67 5.85 90.0
6 13 0 2.54 3.39 1.01 0.0
0 14 0 14.34 6.76 2.89 180.0
1 14 0 92.82 6.71 9.82 90.0
2 14 0 20.06 4.74 5.06 0.0
3 14 0 20.88 4.07 4.11 270.0
4 14 0 42.33 4.88 6.10 0.0
5 14 0 5.42 3.65 2.12 90.0
1 15 0 0.00 4.00 2.30 270.0
2 15 0 22.76 5.03 4.79 0.0
3 15 0 103.17 7.76 9.62 270.0
1 0 1 31.75 0.81 5.93 270.0
2 0 1 740.04 7.24 26.29 90.0
3 0 1 268.18 3.42 17.31 90.0
4 0 1 23.14 1.43 4.11 270.0
5 0 1 45.27 1.94 6.33 270.0
6 0 1 10.12 1.76 3.01 90.0
7 0 1 79.02 3.00 8.54 90.0
8 0 1 42.44 2.72 6.65 270.0
9 0 1 1267.52 13.76 35.74 90.0
10 0 1 181.50 8.19 12.57 90.0
11 0 1 2.84 4.59 1.47 270.0
12 0 1 40.92 7.73 6.10 270.0
0 1 1 488.28 4.73 21.24 90.0
1 1 1 662.85 3.87 25.19 55.8
2 1 1 1022.06 6.19 30.82 310.0
3 1 1 551.42 4.01 23.87 188.8
4 1 1 57.24 1.46 7.35 353.7
5 1 1 20.35 1.08 4.52 281.6
6 1 1 448.55 4.28 20.92 248.2
7 1 1 698.89 6.26 26.61 195.4
8 1 1 151.66 3.12 12.66 201.0
9 1 1 10.98 1.93 3.37 161.6
10 1 1 33.13 2.99 5.74 126.3
11 1 1 14.80 4.42 4.12 78.9
12 1 1 18.52 4.32 4.16 285.5
0 2 1 26526.91 229.19 162.29 180.0
1 2 1 11884.13 55.14 107.08 125.9
2 2 1 6958.97 34.18 82.09 285.2
3 2 1 390.59 3.03 20.16 172.4
4 2 1 911.88 6.62 29.07 179.8
5 2 1 149.73 2.45 12.09 243.9
6 2 1 182.59 2.82 13.25 178.6
7 2 1 282.59 3.61 17.15 0.8
8 2 1 12.65 1.91 3.60 197.0
9 2 1 223.11 5.34 15.09 50.2
10 2 1 88.76 3.80 9.23 299.3
11 2 1 5.87 3.04 2.26 96.1
12 2 1 22.73 4.60 3.97 290.8
0 3 1 65.88 1.71 8.16 270.0
1 3 1 3953.32 19.93 60.73 116.6
2 3 1 4482.54 23.91 66.47 257.9
3 3 1 189.83 2.53 13.24 134.7
4 3 1 573.68 4.22 23.60 252.5
5 3 1 263.70 2.89 16.13 334.4
6 3 1 109.10 2.93 10.28 14.8
7 3 1 319.96 4.86 18.59 285.7
8 3 1 71.90 3.02 8.68 177.1
9 3 1 42.33 2.81 6.24 274.1
10 3 1 21.86 2.66 4.83 338.8
11 3 1 16.57 2.78 4.09 348.3
0 4 1 115.45 2.48 10.35 0.0
1 4 1 2697.41 13.67 50.13 105.8
2 4 1 528.19 3.71 21.21 335.7
3 4 1 1158.76 7.99 32.87 297.5
4 4 1 359.34 4.39 18.98 127.1
5 4 1 441.79 4.68 21.21 282.4
6 4 1 255.40 4.14 16.08 270.7
7 4 1 81.41 2.74 8.93 107.7
8 4 1 324.90 5.78 18.36 70.4
9 4 1 1.80 1.93 2.18 29.4
10 4 1 96.47 4.06 9.72 230.6
11 4 1 0.55 2.42 1.81 330.3
0 5 1 9.02 1.12 2.78 90.0
1 5 1 44.58 1.46 6.09 358.6
2 5 1 2417.75 13.41 47.65 43.2
3 5 1 332.58 3.86 18.51 277.0
4 5 1 100.31 2.24 9.63 348.4
5 5 1 199.83 3.20 13.67 15.1
6 5 1 540.72 6.34 23.47 170.1
7 5 1 86.49 3.21 9.62 32.3
8 5 1 228.80 5.55 15.23 166.7
9 5 1 8.19 2.17 2.65 138.5
10 5 1 31.18 2.99 5.96 199.4
11 5 1 13.81 2.89 4.16 104.9
0 6 1 107.57 2.67 10.79 0.0
1 6 1 136.86 2.07 11.40 35.6
2 6 1 137.97 2.30 10.17 154.4
3 6 1 181.70 2.93 13.33 213.7
4 6 1 104.48 2.41 10.34 107.7
5 6 1 190.06 3.85 14.09 250.9
6 6 1 28.01 2.05 5.85 343.8
7 6 1 53.71 2.85 7.43 108.1
8 6 1 43.20 2.93 7.17 324.2
9 6 1 37.00 2.99 5.99 176.2
10 6 1 37.22 3.23 6.30 206.4
11 6 1 69.44 4.22 8.26 151.0
0 7 1 30.72 1.84 4.73 270.0
1 7 1 792.22 5.83 28.23 90.8
2 7 1 35.72 1.57 5.90 52.1
3 7 1 454.97 4.98 21.44 95.8
4 7 1 373.15 4.61 20.16 5.9
5 7 1 229.25 4.19 15.08 216.7
6 7 1 102.43 3.52 10.31 217.0
7 7 1 152.96 4.75 12.60 208.1
8 7 1 65.04 3.81 7.90 16.9
9 7 1 26.22 2.83 4.75 313.5
10 7 1 0.00 2.31 1.17 332.3
0 8 1 209.92 4.20 14.62 0.0
1 8 1 125.41 2.38 10.56 85.4
2 8 1 106.77 2.22 10.57 32.0
3 8 1 416.40 4.98 20.06 94.1
4 8 1 243.85 4.32 16.47 189.9
5 8 1 204.83 5.76 15.00 339.2
6 8 1 59.34 3.01 7.90 131.6
7 8 1 73.26 3.43 8.95 339.4
8 8 1 15.53 2.46 4.18 307.5
9 8 1 100.00 4.32 9.21 85.0
10 8 1 51.23 3.81 6.80 122.3
0 9 1 293.04 5.15 16.96 90.0
1 9 1 13.60 1.30 3.96 355.9
2 9 1 75.56 2.45 8.63 299.0
3 9 1 123.41 3.30 11.77 229.3
4 9 1 71.22 3.04 8.79 235.1
5 9 1 238.55 5.13 15.86 232.5
6 9 1 111.31 3.90 10.58 238.2
7 9 1 5.77 2.08 3.08 251.4
8 9 1 92.55 4.13 10.01 157.4
9 9 1 85.38 4.28 9.03 271.6
10 9 1 4.95 3.00 3.17 190.3
0 10 1 1243.89 12.66 35.57 180.0
1 10 1 20.96 1.78 4.75 195.2
2 10 1 88.41 2.72 9.96 234.5
3 10 1 49.06 2.53 7.10 167.7
4 10 1 250.51 5.38 16.22 291.7
5 10 1 6.87 2.07 3.26 110.1
6 10 1 27.72 2.64 5.16 200.2
7 10 1 13.74 2.91 3.70 281.8
8 10 1 1.56 2.26 1.06 16.5
9 10 1 45.22 5.64 6.56 48.8
0 11 1 211.61 7.24 14.26 270.0
1 11 1 106.97 3.06 10.72 144.7
2 11 1 222.00 4.53 14.92 336.1
3 11 1 14.10 2.14 4.40 41.9
4 11 1 6.88 2.01 3.12 181.6
5 11 1 9.96 2.18 3.17 114.7
6 11 1 62.27 3.51 7.85 150.1
7 11 1 6.06 2.41 2.71 115.8
8 11 1 113.30 4.85 10.70 193.2
0 12 1 0.00 2.81 0.75 0.0
1 12 1 131.46 4.79 11.63 117.3
2 12 1 69.47 3.25 7.84 87.4
3 12 1 69.25 3.37 8.75 295.9
4 12 1 0.48 1.88 1.58 250.7
5 12 1 7.04 2.82 3.09 4.0
6 12 1 101.73 4.36 10.22 153.5
7 12 1 15.21 2.86 3.77 166.6
0 13 1 39.53 4.12 6.36 270.0
1 13 1 146.78 5.89 12.29 36.3
2 13 1 43.73 3.03 6.50 16.5
3 13 1 22.79 2.56 4.74 58.6
4 13 1 73.33 3.74 8.32 14.8
5 13 1 38.21 3.18 5.94 188.3
6 13 1 24.92 3.05 5.19 81.7
0 14 1 16.41 4.34 4.32 180.0
1 14 1 25.63 4.63 5.50 214.8
2 14 1 63.70 4.78 7.68 76.6
3 14 1 23.39 2.91 4.70 264.8
4 14 1 5.16 2.43 2.00 220.8
5 14 1 46.75 3.59 5.97 232.8
0 15 1 1.11 4.20 1.16 90.0
1 15 1 26.75 3.88 5.08 229.6
2 15 1 3.20 2.83 0.97 141.3
3 15 1 134.55 5.94 11.36 292.6
0 0 2 7936.05 74.46 88.16 180.0
1 0 2 1693.02 13.01 40.32 180.0
2 0 2 205.48 2.84 14.03 180.0
3 0 2 48.93 2.28 6.57 180.0
4 0 2 832.68 7.85 27.88 0.0
5 0 2 1.39 1.16 0.63 180.0
6 0 2 15.14 1.64 3.39 180.0
7 0 2 132.31 4.82 12.08 0.0
8 0 2 240.63 5.21 15.37 180.0
9 0 2 99.97 5.51 10.31 0.0
10 0 2 0.43 3.61 0.32 180.0
11 0 2 26.84 6.22 5.51 0.0
12 0 2 3.14 5.24 1.29 180.0
0 1 2 2983.74 26.87 52.54 270.0
1 1 2 3543.74 17.88 57.82 127.1
2 1 2 5351.72 26.31 72.18 243.8
3 1 2 108.71 1.75 10.32 352.3
4 1 2 306.50 2.95 17.38 188.2
5 1 2 89.68 1.83 10.02 13.5
6 1 2 142.49 2.56 12.14 252.5
7 1 2 221.94 3.26 14.83 307.1
8 1 2 394.34 4.87 20.32 321.5
9 1 2 7.56 1.85 3.25 353.7
10 1 2 16.51 2.65 3.61 313.5
11 1 2 55.67 6.90 6.95 37.3
12 1 2 1.87 3.46 1.33 148.0
0 2 2 1257.42 10.13 33.47 180.0
1 2 2 2094.38 10.96 44.03 51.6
2 2 2 935.03 6.11 30.62 245.7
3 2 2 3576.87 17.73 58.61 338.7
4 2 2 403.09 3.54 18.46 25.1
5 2 2 40.67 1.43 6.38 40.1
6 2 2 0.00 0.96 0.26 107.5
7 2 2 208.09 3.26 14.29 178.9
8 2 2 241.23 4.46 15.73 134.1
9 2 2 21.18 2.34 4.77 337.9
10 2 2 297.22 7.77 17.27 266.7
11 2 2 151.60 6.80 12.17 349.3
12 2 2 22.57 4.52 5.11 63.9
0 3 2 245.14 3.33 15.13 270.0
1 3 2 1110.23 6.51 33.01 322.2
2 3 2 2355.77 12.73 45.93 111.2
3 3 2 450.44 4.83 19.88 47.4
4 3 2 83.80 1.53 9.70 12.9
5 3 2 234.56 2.76 14.93 331.2
6 3 2 53.18 1.63 6.81 131.6
7 3 2 511.16 6.24 22.67 326.5
8 3 2 88.93 3.01 9.66 357.6
9 3 2 92.85 3.63 9.61 285.5
10 3 2 30.90 2.88 6.04 227.5
11 3 2 5.98 2.60 2.69 236.5
0 4 2 776.78 7.64 27.52 180.0
1 4 2 1061.96 6.31 30.76 325.7
2 4 2 1809.58 9.83 40.89 132.2
3 4 2 997.58 7.56 29.74 243.7
4 4 2 429.57 3.80 20.44 316.4
5 4 2 122.59 1.95 10.82 201.3
6 4 2 740.65 7.52 27.78 25.8
7 4 2 148.65 3.55 12.91 129.3
8 4 2 6.66 1.73 1.98 146.7
9 4 2 0.00 1.78 0.55 178.8
10 4 2 320.69 8.35 17.93 168.8
11 4 2 67.38 4.55 7.30 174.8
0 5 2 37.83 1.60 5.33 90.0
1 5 2 398.80 3.56 19.54 197.3
2 5 2 445.94 3.61 20.54 114.5
3 5 2 2287.85 14.07 46.31 39.3
4 5 2 119.57 3.24 10.43 73.4
5 5 2 5.67 1.34 2.60 130.9
6 5 2 364.19 5.23 19.90 266.3
7 5 2 50.24 2.45 7.66 155.9
8 5 2 0.00 1.69 0.52 77.2
9 5 2 69.73 3.44 8.38 152.2
10 5 2 79.00 3.91 8.84 109.9
11 5 2 3.18 2.58 2.32 107.3
0 6 2 336.85 4.60 16.80 180.0
1 6 2 117.67 1.98 10.46 1.8
2 6 2 799.14 5.60 27.73 240.5
3 6 2 983.26 7.36 30.51 75.9
4 6 2 260.11 4.36 15.06 276.4
5 6 2 260.33 4.61 16.56 330.1
6 6 2 1380.89 11.73 37.82 93.5
7 6 2 60.76 2.99 8.38 297.5
8 6 2 77.95 3.49 9.10 251.7
9 6 2 3.40 2.12 2.62 266.3
10 6 2 37.72 3.26 5.63 133.3
11 6 2 4.23 3.05 2.10 12.6
0 7 2 67.23 2.60 7.98 90.0
1 7 2 182.08 2.57 12.99 118.8
2 7 2 1162.88 7.74 33.67 278.0
3 7 2 360.86 3.83 18.53 60.8
4 7 2 34.28 2.00 5.95 336.0
5 7 2 458.79 6.01 21.77 200.0
6 7 2 312.91 5.65 18.08 346.8
7 7 2 383.15 6.57 20.25 283.6
8 7 2 21.83 2.74 4.56 164.1
9 7 2 148.91 5.48 12.22 260.5
10 7 2 18.67 3.21 3.54 270.0
0 8 2 1.57 1.41 0.34 0.0
1 8 2 82.60 2.57 9.35 257.6
2 8 2 89.91 2.03 9.28 321.1
3 8 2 36.51 2.69 5.92 303.7
4 8 2 330.12 5.06 18.62 295.7
5 8 2 46.98 2.48 6.94 315.0
6 8 2 65.16 3.66 8.73 152.5
7 8 2 1.86 1.96 2.53 273.3
8 8 2 5.45 2.20 2.82 139.4
9 8 2 14.07 2.62 4.11 30.7
10 8 2 12.71 3.10 3.07 331.9
0 9 2 0.00 1.48 0.95 270.0
1 9 2 122.47 2.54 11.10 92.2
2 9 2 84.12 2.55 9.49 172.4
3 9 2 113.60 3.72 10.91 3.6
4 9 2 396.84 6.29 21.23 234.4
5 9 2 41.08 2.68 6.40 223.6
6 9 2 20.44 2.37 4.68 309.3
7 9 2 39.52 2.97 6.44 22.8
8 9 2 5.95 2.32 2.01 190.8
9 9 2 68.61 4.30 7.80 108.7
0 10 2 246.88 6.76 16.21 180.0
1 10 2 216.24 3.88 15.60 134.5
2 10 2 82.62 2.89 9.35 144.9
3 10 2 74.65 2.87 8.13 242.1
4 10 2 20.60 2.32 5.04 326.1
5 10 2 14.08 2.24 4.52 199.2
6 10 2 63.91 3.56 8.02 71.5
7 10 2 2.94 2.13 2.04 213.9
8 10 2 31.47 3.21 5.17 220.9
9 10 2 0.00 2.60 1.57 226.7
0 11 2 50.72 2.95 6.78 270.0
1 11 2 71.27 2.66 7.95 19.6
2 11 2 103.77 3.29 10.89 82.0
3 11 2 59.63 3.39 7.95 344.9
4 11 2 66.46 3.25 8.63 311.0
5 11 2 5.77 2.02 1.33 94.2
6 11 2 39.39 4.39 6.40 76.0
7 11 2 99.40 4.32 9.17 335.5
8 11 2 73.82 4.48 8.34 348.3
0 12 2 23.43 3.45 4.91 0.0
1 12 2 175.40 4.30 13.42 248.0
2 12 2 67.54 3.02 7.70 59.9
3 12 2 14.85 2.35 4.51 332.9
4 12 2 7.42 2.22 3.12 243.3
5 12 2 95.73 5.04 10.06 93.3
6 12 2 220.43 5.91 14.71 64.9
7 12 2 71.01 4.39 8.03 51.5
0 13 2 77.11 5.94 8.79 90.0
1 13 2 37.60 3.15 5.88 47.9
2 13 2 11.96 2.37 3.95 136.7
3 13 2 18.40 2.97 4.12 49.1
4 13 2 22.22 2.76 4.51 356.6
5 13 2 0.33 2.19 1.66 97.9
6 13 2 55.89 4.00 6.86 235.7
0 14 2 1.39 3.51 2.31 180.0
1 14 2 73.16 4.86 7.98 339.8
2 14 2 52.20 4.03 7.48 261.0
3 14 2 68.18 3.82 8.03 32.1
4 14 2 37.92 3.62 5.55 171.4
5 14 2 32.70 3.56 4.49 245.5
0 15 2 1.96 4.39 1.42 90.0
1 15 2 3.82 2.92 0.92 135.7
2 15 2 49.82 4.69 7.09 216.6
3 15 2 36.27 3.88 5.58 96.4
1 0 3 1513.60 11.02 38.17 90.0
2 0 3 5123.38 34.36 70.43 90.0
3 0 3 169.26 3.10 13.93 90.0
4 0 3 451.08 5.27 22.07 90.0
5 0 3 549.30 6.44 23.33 90.0
6 0 3 1.53 1.37 1.37 90.0
7 0 3 43.93 2.52 6.62 90.0
8 0 3 4.23 2.01 2.08 90.0
9 0 3 47.67 3.42 6.56 90.0
10 0 3 45.91 4.99 6.48 270.0
11 0 3 18.40 5.74 4.36 270.0
12 0 3 201.02 17.86 13.40 90.0
0 1 3 3191.03 21.76 56.27 90.0
1 1 3 6939.27 33.73 81.51 329.8
2 1 3 4110.84 21.71 62.37 120.9
3 1 3 252.49 2.44 14.77 199.8
4 1 3 250.20 2.75 14.69 106.0
5 1 3 42.04 1.45 6.12 224.8
6 1 3 16.77 1.22 3.88 166.0
7 1 3 166.14 2.89 13.41 315.8
8 1 3 338.19 4.72 18.83 12.8
9 1 3 539.16 7.53 23.39 308.8
10 1 3 1.22 1.95 1.66 146.6
11 1 3 32.80 4.11 5.08 270.8
12 1 3 47.44 5.52 5.86 222.2
0 2 3 4657.19 31.23 66.75 180.0
1 2 3 3120.73 16.71 54.99 263.8
2 2 3 1212.94 9.58 33.93 99.2
3 2 3 254.67 2.41 15.55 205.9
4 2 3 1039.41 6.90 30.92 219.5
5 2 3 894.46 6.26 29.28 148.5
6 2 3 110.41 2.31 10.08 280.0
7 2 3 117.42 2.82 11.60 128.8
8 2 3 6.58 1.64 2.38 281.3
9 2 3 129.44 3.94 11.60 316.8
10 2 3 187.66 5.43 13.25 131.7
11 2 3 36.86 4.28 6.86 210.3
0 3 3 102.91 2.14 10.05 90.0
1 3 3 1346.57 7.75 36.31 162.2
2 3 3 422.54 3.64 19.33 163.3
3 3 3 2121.89 12.02 44.83 22.5
4 3 3 554.05 4.95 22.68 87.4
5 3 3 131.77 2.14 11.84 10.7
6 3 3 148.73 2.68 12.07 332.6
7 3 3 258.66 4.81 16.49 12.9
8 3 3 194.48 4.19 14.55 165.2
9 3 3 63.55 2.94 8.11 191.1
10 3 3 85.31 4.74 8.98 104.1
11 3 3 75.64 4.92 8.82 158.9
0 4 3 101.38 2.55 9.74 0.0
1 4 3 555.48 4.00 23.08 359.8
2 4 3 181.10 2.29 12.70 147.2
3 4 3 965.20 6.61 30.82 54.6
4 4 3 335.51 3.45 19.05 153.0
5 4 3 326.50 3.67 17.83 268.4
6 4 3 409.32 5.40 20.91 90.3
7 4 3 304.96 4.92 18.21 237.5
8 4 3 120.74 3.92 11.61 344.5
9 4 3 36.53 2.74 6.06 242.3
10 4 3 150.40 4.81 11.93 116.4
11 4 3 0.00 2.64 0.72 181.0
0 5 3 727.37 7.70 26.70 270.0
1 5 3 296.56 2.90 16.07 101.0
2 5 3 1167.00 7.19 33.63 248.2
3 5 3 645.57 5.13 24.35 293.5
4 5 3 996.72 7.10 31.47 102.3
5 5 3 777.25 9.50 27.04 164.6
6 5 3 405.69 5.58 21.07 32.3
7 5 3 112.65 3.72 11.49 41.1
8 5 3 63.47 3.11 7.90 317.3
9 5 3 23.70 2.55 5.10 245.7
10 5 3 54.68 3.55 7.23 285.1
11 5 3 3.88 2.91 1.67 5.4
0 6 3 14.69 1.41 3.06 0.0
1 6 3 556.21 4.48 23.54 311.2
2 6 3 1113.15 7.18 32.71 17.4
3 6 3 560.53 4.89 24.11 358.4
4 6 3 507.54 5.89 22.10 26.6
5 6 3 13.51 1.70 3.95 51.0
6 6 3 229.96 4.42 14.92 212.5
7 6 3 108.92 3.78 11.17 197.5
8 6 3 74.66 3.44 8.93 281.6
9 6 3 6.53 2.17 2.55 207.9
10 6 3 37.08 3.47 6.43 319.5
11 6 3 98.16 4.98 10.24 341.5
0 7 3 106.58 2.98 10.14 90.0
1 7 3 333.78 3.75 18.20 77.9
2 7 3 320.63 3.45 17.95 101.0
3 7 3 208.72 2.94 13.90 266.0
4 7 3 551.38 6.41 24.83 295.7
5 7 3 129.37 3.88 11.12 303.2
6 7 3 6.76 1.70 2.57 261.6
7 7 3 87.16 3.56 9.63 43.4
8 7 3 0.00 1.84 0.29 209.6
9 7 3 25.90 3.10 4.66 76.8
10 7 3 14.71 3.08 3.49 158.7
0 8 3 38.44 2.27 7.19 180.0
1 8 3 88.41 2.11 9.83 195.7
2 8 3 141.62 2.52 11.68 9.6
3 8 3 14.74 1.68 3.36 225.3
4 8 3 288.40 4.80 16.66 192.7
5 8 3 289.90 6.22 17.63 133.2
6 8 3 8.37 1.96 2.86 314.4
7 8 3 45.10 3.00 7.40 99.8
8 8 3 78.64 3.76 8.71 46.2
9 8 3 2.60 2.45 2.13 283.9
10 8 3 3.37 2.86 1.52 244.7
0 9 3 118.20 3.60 11.62 270.0
1 9 3 1.15 1.08 1.80 91.2
2 9 3 638.39 6.50 24.69 110.1
3 9 3 87.00 2.94 9.05 314.4
4 9 3 293.68 6.03 16.36 176.7
5 9 3 534.53 7.63 23.30 6.8
6 9 3 41.62 3.59 6.03 113.2
7 9 3 23.37 2.64 4.88 110.2
8 9 3 144.07 5.64 11.60 347.4
9 9 3 74.95 4.78 8.42 228.9
0 10 3 30.20 2.48 5.42 180.0
1 10 3 11.52 1.76 3.38 37.9
2 10 3 15.25 1.87 3.80 29.7
3 10 3 218.60 4.45 14.77 27.1
4 10 3 174.36 4.19 13.04 182.3
5 10 3 130.45 4.55 11.44 144.4
6 10 3 126.00 4.45 11.33 113.1
7 10 3 81.12 4.19 9.23 144.7
8 10 3 15.39 2.98 4.10 48.3
9 10 3 65.20 4.37 7.79 216.9
0 11 3 21.25 2.42 4.68 90.0
1 11 3 4.11 1.60 1.74 84.3
2 11 3 18.70 2.08 4.17 175.0
3 11 3 28.20 2.61 5.38 221.8
4 11 3 102.65 3.80 10.29 74.9
5 11 3 76.13 3.58 9.01 54.2
6 11 3 16.50 2.83 3.89 40.7
7 11 3 5.90 2.50 2.75 234.5
8 11 3 32.97 3.88 5.32 106.2
0 12 3 28.42 4.10 5.42 0.0
1 12 3 86.14 3.23 9.56 305.4
2 12 3 48.07 2.76 6.75 258.6
3 12 3 3.93 1.96 2.12 318.4
4 12 3 50.43 3.19 7.08 80.3
5 12 3 6.73 2.24 1.54 264.8
6 12 3 47.78 3.68 6.28 322.0
7 12 3 12.27 2.96 3.96 315.1
0 13 3 313.51 13.12 17.30 90.0
1 13 3 35.25 3.09 5.91 172.3
2 13 3 69.33 4.29 7.97 234.9
3 13 3 11.43 2.39 3.43 350.9
4 13 3 4.20 2.24 2.92 271.8
5 13 3 19.18 3.04 4.68 359.0
6 13 3 50.41 4.02 6.95 271.0
0 14 3 57.35 6.25 7.01 180.0
1 14 3 10.59 3.12 3.37 307.1
2 14 3 11.63 2.86 2.91 277.8
3 14 3 24.74 2.93 4.79 137.4
4 14 3 74.99 4.32 8.47 87.7
5 14 3 0.00 2.51 0.17 129.7
0 15 3 22.95 5.92 4.35 90.0
1 15 3 45.52 4.46 7.17 200.0
2 15 3 50.46 4.68 6.91 24.6
3 15 3 27.66 4.16 4.55 152.2
0 0 4 6752.19 65.78 81.66 180.0
1 0 4 39.39 1.43 5.45 0.0
2 0 4 638.99 5.96 24.14 0.0
3 0 4 230.05 3.42 14.80 0.0
4 0 4 927.31 8.72 29.47 180.0
5 0 4 422.09 5.60 20.96 180.0
6 0 4 432.56 8.22 20.46 180.0
7 0 4 43.36 2.93 6.21 180.0
8 0 4 180.54 5.87 13.08 180.0
9 0 4 8.98 2.60 3.20 0.0
10 0 4 32.39 4.78 6.10 180.0
11 0 4 105.12 9.15 10.03 180.0
0 1 4 4.39 0.79 2.41 270.0
1 1 4 1662.62 9.21 41.23 150.3
2 1 4 1505.98 8.23 38.91 182.0
3 1 4 2886.22 15.36 51.39 305.6
4 1 4 368.57 3.39 18.97 119.2
5 1 4 131.29 2.66 11.47 140.6
6 1 4 24.76 1.39 5.24 77.6
7 1 4 55.81 1.91 7.30 8.0
8 1 4 424.04 5.37 21.48 138.5
9 1 4 417.26 8.63 20.42 267.0
10 1 4 7.01 2.53 2.58 240.5
11 1 4 27.90 3.88 5.23 13.3
0 2 4 532.50 5.07 22.60 180.0
1 2 4 1464.91 8.29 38.64 180.1
2 2 4 1112.39 7.07 32.77 116.1
3 2 4 2580.85 13.46 50.27 195.9
4 2 4 825.03 5.96 28.25 135.6
5 2 4 440.78 4.04 20.71 282.7
6 2 4 80.30 2.02 9.01 251.8
7 2 4 394.91 4.89 19.49 291.8
8 2 4 491.67 6.84 22.34 302.4
9 2 4 34.19 2.56 5.48 308.0
10 2 4 27.10 2.92 5.52 143.4
11 2 4 22.46 4.29 4.50 156.7
0 3 4 1227.35 9.91 35.42 90.0
1 3 4 24.20 0.89 4.47 49.7
2 3 4 986.69 6.45 30.97 172.1
3 3 4 1989.05 11.52 43.70 285.8
4 3 4 400.20 3.90 19.03 274.1
5 3 4 599.01 4.83 23.55 163.7
6 3 4 188.90 3.19 14.52 1.9
7 3 4 819.11 8.33 29.47 62.9
8 3 4 88.02 3.04 9.70 25.1
9 3 4 79.97 3.20 8.85 117.3
10 3 4 14.64 2.54 4.05 61.8
11 3 4 11.75 3.13 3.29 279.7
0 4 4 11.88 1.14 4.00 180.0
1 4 4 25.26 1.40 3.78 127.7
2 4 4 1631.92 9.79 39.50 24.4
3 4 4 169.26 2.50 12.83 255.4
4 4 4 1134.11 8.18 33.12 4.8
5 4 4 148.50 3.02 12.21 304.5
6 4 4 21.66 1.80 5.04 118.3
7 4 4 3.21 1.55 2.12 158.0
8 4 4 11.16 1.89 3.54 14.7
9 4 4 92.76 3.72 9.43 134.5
10 4 4 11.33 2.67 3.29 122.2
11 4 4 11.26 3.22 3.34 210.4
0 5 4 3.20 1.08 1.56 90.0
1 5 4 732.37 5.20 26.58 167.5
2 5 4 1563.00 9.15 38.10 56.0
3 5 4 291.14 3.30 17.34 175.7
4 5 4 389.53 4.01 19.66 7.5
5 5 4 28.34 1.87 5.19 320.6
6 5 4 354.06 6.79 19.14 130.5
7 5 4 22.11 2.05 4.41 91.0
8 5 4 10.74 1.87 3.57 23.9
9 5 4 1.33 2.10 1.60 320.1
10 5 4 54.66 3.79 7.62 230.8
11 5 4 41.20 3.92 6.38 229.6
0 6 4 46.40 2.01 6.35 180.0
1 6 4 104.07 2.11 10.40 202.5
2 6 4 257.27 2.92 16.64 16.2
3 6 4 428.58 4.25 20.30 352.2
4 6 4 802.44 6.98 28.35 218.6
5 6 4 21.47 1.87 4.19 153.3
6 6 4 301.44 5.04 17.27 247.7
7 6 4 209.05 4.48 15.38 96.5
8 6 4 43.47 2.93 5.98 320.5
9 6 4 6.05 2.59 3.25 199.7
10 6 4 20.75 3.06 4.40 3.9
11 6 4 4.14 2.98 2.49 19.7
0 7 4 346.35 5.73 18.69 270.0
1 7 4 383.42 3.89 19.80 357.5
2 7 4 97.16 2.30 9.49 157.9
3 7 4 97.34 2.44 9.43 157.4
4 7 4 341.85 5.04 18.35 184.9
5 7 4 79.42 2.87 8.89 231.9
6 7 4 76.33 3.46 8.96 38.3
7 7 4 97.72 3.94 10.38 206.6
8 7 4 34.59 3.09 6.11 358.2
9 7 4 40.46 3.46 6.02 243.7
10 7 4 12.60 2.99 3.22 205.8
0 8 4 9.07 1.64 3.51 180.0
1 8 4 611.29 5.33 24.93 116.4
2 8 4 892.94 6.75 30.12 112.3
3 8 4 79.25 2.69 8.95 157.5
4 8 4 398.15 5.67 20.62 170.3
5 8 4 363.73 7.47 20.25 226.1
6 8 4 20.63 2.35 5.26 244.9
7 8 4 8.65 2.33 2.97 34.9
8 8 4 0.00 2.94 0.46 155.0
9 8 4 3.26 2.57 2.53 53.3
10 8 4 0.52 2.78 2.06 130.8
0 9 4 59.85 2.77 7.83 270.0
1 9 4 307.28 3.87 17.24 225.7
2 9 4 6.35 1.43 2.87 352.1
3 9 4 77.77 3.48 9.27 250.4
4 9 4 302.46 5.38 17.86 103.9
5 9 4 206.53 7.14 14.38 101.8
6 9 4 12.63 2.26 3.44 27.3
7 9 4 0.00 2.11 2.05 80.1
8 9 4 42.09 3.55 6.39 177.8
9 9 4 16.09 3.06 4.45 256.7
0 10 4 455.90 7.86 21.53 0.0
1 10 4 140.26 3.05 12.11 333.5
2 10 4 218.21 4.33 15.23 235.2
3 10 4 80.81 2.99 9.10 235.2
4 10 4 77.24 3.09 8.65 344.1
5 10 4 4.20 2.01 2.66 359.8
6 10 4 3.43 2.16 1.90 235.7
7 10 4 3.50 2.40 2.68 344.0
8 10 4 14.81 3.02 3.65 261.2
9 10 4 86.28 4.78 8.14 350.7
0 11 4 19.66 2.37 3.75 90.0
1 11 4 125.64 3.53 10.70 161.5
2 11 4 133.53 3.75 12.14 265.6
3 11 4 86.74 3.64 9.57 34.8
4 11 4 236.99 5.45 14.84 23.6
5 11 4 77.33 3.91 8.69 319.1
6 11 4 10.89 2.61 4.04 120.1
7 11 4 11.16 2.82 3.25 266.6
8 11 4 13.62 3.12 2.84 185.6
0 12 4 30.82 7.90 4.46 0.0
1 12 4 41.89 2.62 6.24 283.8
2 12 4 138.60 4.72 12.22 105.6
3 12 4 77.54 3.55 9.54 233.4
4 12 4 77.01 3.96 8.58 74.3
5 12 4 34.70 3.25 5.40 289.5
6 12 4 55.01 3.84 7.75 270.9
7 12 4 74.59 4.68 8.26 229.0
0 13 4 0.00 3.17 1.45 90.0
1 13 4 51.04 5.03 7.33 224.2
2 13 4 9.19 2.31 3.26 337.3
3 13 4 58.24 3.70 7.38 113.8
4 13 4 21.16 2.98 4.19 43.8
5 13 4 10.98 2.75 2.92 227.3
6 13 4 3.18 2.80 2.20 117.8
0 14 4 6.74 4.52 2.19 0.0
1 14 4 51.68 4.09 7.44 109.1
2 14 4 13.88 3.79 3.73 27.0
3 14 4 0.00 2.33 1.13 352.8
4 14 4 20.44 3.20 4.74 217.0
5 14 4 0.86 2.72 1.94 74.5
0 15 4 2.59 4.05 1.84 270.0
1 15 4 52.56 5.42 6.94 229.7
2 15 4 89.13 6.49 8.62 28.2
3 15 4 7.96 3.81 2.03 5.2
1 0 5 3878.93 28.06 61.49 270.0
2 0 5 1125.56 10.02 32.27 270.0
3 0 5 164.00 3.00 13.07 90.0
4 0 5 402.04 5.16 19.80 270.0
5 0 5 568.86 6.83 24.15 90.0
6 0 5 284.72 5.00 16.15 90.0
7 0 5 283.16 5.37 16.21 270.0
8 0 5 216.33 5.57 15.01 270.0
9 0 5 214.40 5.94 14.36 270.0
10 0 5 8.97 4.35 2.73 270.0
11 0 5 18.15 4.73 4.54 270.0
0 1 5 1150.13 13.59 34.19 90.0
1 1 5 353.83 3.10 18.89 222.5
2 1 5 209.49 2.18 13.83 116.1
3 1 5 1954.21 10.74 42.83 33.9
4 1 5 149.08 2.39 11.26 295.9
5 1 5 156.20 2.46 12.45 173.5
6 1 5 208.49 3.02 14.34 143.0
7 1 5 119.35 2.79 11.48 36.3
8 1 5 65.82 2.36 8.79 246.2
9 1 5 25.65 2.73 5.48 133.3
10 1 5 49.10 3.68 7.01 356.7
11 1 5 48.97 5.19 7.12 319.6
0 2 5 587.32 5.67 23.77 0.0
1 2 5 690.15 4.89 26.75 206.2
2 2 5 2057.50 11.75 43.11 89.0
3 2 5 865.27 5.73 28.51 239.8
4 2 5 738.02 5.67 27.67 331.8
5 2 5 290.11 3.29 16.75 270.1
6 2 5 57.72 1.95 7.19 57.2
7 2 5 29.26 1.71 6.03 173.1
8 2 5 67.84 2.94 8.29 317.6
9 2 5 32.87 2.93 5.67 178.8
10 2 5 20.29 2.72 4.82 45.3
11 2 5 4.93 3.61 2.84 127.5
0 3 5 220.45 3.26 14.48 90.0
1 3 5 78.19 1.40 8.92 173.6
2 3 5 1786.37 9.88 41.41 23.9
3 3 5 1550.66 9.61 38.08 108.2
4 3 5 155.74 2.53 12.29 346.4
5 3 5 247.70 3.32 16.09 192.2
6 3 5 112.44 2.51 10.78 142.0
7 3 5 153.21 3.83 12.54 121.9
8 3 5 260.74 4.89 16.44 0.4
9 3 5 52.25 4.35 7.13 101.9
10 3 5 104.47 4.82 9.96 44.9
11 3 5 71.84 6.31 8.49 254.4
0 4 5 591.76 6.16 25.28 180.0
1 4 5 364.07 3.23 18.78 172.5
2 4 5 853.51 5.71 28.51 281.9
3 4 5 568.51 4.83 23.26 28.5
4 4 5 1091.99 7.78 32.79 319.3
5 4 5 87.13 2.73 8.93 284.5
6 4 5 118.80 3.21 11.28 37.7
7 4 5 237.94 5.15 16.04 15.1
8 4 5 127.69 4.42 11.74 134.8
9 4 5 8.66 2.21 3.41 278.3
10 4 5 6.70 2.59 2.82 191.5
11 4 5 21.12 3.87 4.47 150.2
0 5 5 164.40 5.63 12.20 270.0
1 5 5 351.19 3.70 18.44 232.5
2 5 5 850.05 7.37 28.46 315.5
3 5 5 203.47 2.87 14.27 285.5
4 5 5 92.53 2.32 9.06 172.2
5 5 5 0.03 1.19 0.97 247.5
6 5 5 8.91 1.64 3.57 197.9
7 5 5 76.58 2.93 9.59 232.2
8 5 5 26.64 2.50 5.80 237.9
9 5 5 75.17 3.93 8.77 204.8
10 5 5 34.59 3.46 5.54 229.1
11 5 5 37.15 4.72 6.54 159.6
0 6 5 623.56 7.06 25.06 180.0
1 6 5 30.51 1.31 4.97 200.3
2 6 5 322.11 3.35 17.00 166.2
3 6 5 51.66 2.20 7.42 194.2
4 6 5 4.14 1.20 2.57 214.1
5 6 5 53.67 2.49 6.99 195.3
6 6 5 157.78 3.84 13.45 275.3
7 6 5 22.41 2.29 5.12 311.9
8 6 5 44.70 3.22 7.08 150.6
9 6 5 8.91 2.46 3.07 172.6
10 6 5 39.22 3.62 6.19 279.6
0 7 5 734.99 8.20 27.10 270.0
1 7 5 336.95 3.91 18.52 303.7
2 7 5 200.30 3.48 13.91 276.8
3 7 5 240.82 3.46 15.62 218.7
4 7 5 0.65 1.39 1.21 164.5
5 7 5 800.51 8.46 28.81 141.3
6 7 5 116.90 4.70 11.64 345.3
7 7 5 25.00 2.55 5.33 97.1
8 7 5 42.48 3.34 6.44 191.2
9 7 5 23.99 3.10 4.79 0.8
10 7 5 62.11 4.31 7.56 336.2
0 8 5 617.69 7.74 25.13 0.0
1 8 5 228.25 3.37 15.56 15.2
2 8 5 18.90 1.46 4.43 5.1
3 8 5 393.38 5.49 19.26 198.6
4 8 5 277.80 4.79 16.66 26.3
5 8 5 93.74 3.17 9.28 25.2
6 8 5 0.00 1.71 0.84 63.0
7 8 5 96.45 5.26 9.91 334.2
8 8 5 82.13 4.66 8.65 185.3
9 8 5 11.93 2.94 3.72 44.7
10 8 5 3.07 2.86 0.92 66.4
0 9 5 107.21 3.70 10.81 90.0
1 9 5 37.32 1.87 6.15 114.3
2 9 5 104.25 2.83 10.63 157.4
3 9 5 113.90 3.31 11.43 52.0
4 9 5 61.30 3.70 7.36 34.3
5 9 5 174.98 4.57 13.34 341.6
6 9 5 17.09 2.64 4.48 155.4
7 9 5 22.50 2.91 5.24 225.1
8 9 5 15.66 2.97 4.27 255.6
9 9 5 63.57 4.23 8.08 44.4
0 10 5 73.49 3.19 8.37 180.0
1 10 5 109.20 2.98 10.34 236.7
2 10 5 42.22 2.41 6.73 251.5
3 10 5 264.99 4.95 16.66 217.9
4 10 5 189.46 4.72 15.00 341.2
5 10 5 61.51 3.50 7.27 307.0
6 10 5 38.19 3.87 6.81 22.1
7 10 5 0.00 2.25 1.90 6.9
8 10 5 8.77 2.77 3.48 224.8
9 10 5 19.75 9.47 4.01 87.2
0 11 5 5.51 2.26 3.30 90.0
1 11 5 70.19 2.87 8.23 25.2
2 11 5 188.41 5.23 13.56 229.9
3 11 5 139.33 5.23 12.10 141.9
4 11 5 2.36 2.04 2.74 32.1
5 11 5 8.48 2.43 3.09 300.7
6 11 5 48.55 3.63 6.96 31.8
7 11 5 5.69 2.70 2.88 145.7
8 11 5 138.13 5.68 11.59 344.1
0 12 5 66.75 5.48 7.68 180.0
1 12 5 68.27 3.04 8.51 116.4
2 12 5 15.48 2.29 3.69 7.3
3 12 5 152.48 4.84 12.13 7.7
4 12 5 4.71 2.39 1.78 40.8
5 12 5 0.09 2.25 0.39 111.1
6 12 5 32.71 3.48 5.55 359.5
7 12 5 15.99 3.38 4.15 41.7
0 13 5 128.10 7.33 11.28 270.0
1 13 5 1.49 2.32 1.59 237.0
2 13 5 142.82 4.57 11.06 351.8
3 13 5 34.93 3.30 5.75 158.1
4 13 5 122.70 4.91 10.79 135.5
5 13 5 21.38 3.21 4.76 186.0
6 13 5 33.90 3.71 5.00 124.2
0 14 5 9.01 4.93 3.38 0.0
1 14 5 29.13 3.97 5.59 115.0
2 14 5 23.81 4.32 6.15 263.2
3 14 5 6.88 2.88 3.05 184.6
4 14 5 5.48 2.73 2.39 33.0
0 15 5 0.00 5.00 2.36 270.0
1 15 5 87.23 6.68 8.70 342.3
2 15 5 18.76 4.33 4.08 101.5
0 0 6 2716.97 27.79 53.16 0.0
1 0 6 1329.55 10.77 36.07 180.0
2 0 6 149.69 2.95 12.10 0.0
3 0 6 232.91 3.69 14.20 180.0
4 0 6 38.15 2.56 4.93 0.0
5 0 6 1032.13 13.54 31.19 180.0
6 0 6 156.20 3.90 12.99 180.0
7 0 6 300.44 5.56 17.29 180.0
8 0 6 76.92 3.69 9.16 0.0
9 0 6 24.81 2.97 4.89 180.0
10 0 6 78.46 12.58 9.40 0.0
11 0 6 29.22 8.93 4.46 180.0
0 1 6 211.58 4.11 15.95 90.0
1 1 6 1367.06 8.31 36.82 116.9
2 1 6 726.10 5.33 25.90 73.1
3 1 6 2746.69 14.53 50.91 124.7
4 1 6 4.75 0.88 1.75 225.0
5 1 6 335.30 3.78 18.56 216.4
6 1 6 214.88 3.27 14.56 92.3
7 1 6 98.15 2.68 10.43 154.8
8 1 6 45.13 2.31 6.90 352.8
9 1 6 6.94 1.94 2.74 31.4
10 1 6 33.37 3.76 5.51 42.4
11 1 6 9.31 3.63 2.56 75.9
0 2 6 576.79 5.87 23.88 0.0
1 2 6 502.77 4.11 22.80 114.3
2 2 6 411.42 3.75 19.84 63.6
3 2 6 542.39 4.72 22.78 350.2
4 2 6 315.64 3.30 16.82 90.8
5 2 6 393.33 4.19 19.63 313.8
6 2 6 119.72 2.72 10.78 323.2
7 2 6 229.83 3.72 15.82 347.7
8 2 6 120.35 3.72 10.84 29.8
9 2 6 4.30 2.11 1.50 214.6
10 2 6 5.47 2.35 2.35 179.9
11 2 6 25.92 4.45 4.77 141.1
0 3 6 140.07 2.96 11.93 270.0
1 3 6 354.97 3.42 18.42 97.5
2 3 6 1620.17 9.86 39.44 332.2
3 3 6 580.14 4.51 23.73 258.8
4 3 6 140.13 2.46 11.07 206.5
5 3 6 75.55 2.06 9.06 347.2
6 3 6 142.24 3.21 11.97 220.2
7 3 6 53.58 2.61 7.50 227.4
8 3 6 11.75 2.18 3.97 318.8
9 3 6 55.86 3.11 7.15 117.5
10 3 6 14.08 2.78 4.78 195.1
11 3 6 187.92 6.58 13.26 134.1
0 4 6 375.47 5.82 19.56 180.0
1 4 6 564.75 4.39 24.02 279.8
2 4 6 1373.78 8.86 35.17 307.6
3 4 6 94.39 2.24 9.93 102.2
4 4 6 65.73 1.86 7.75 68.2
5 4 6 773.38 6.55 27.87 92.5
6 4 6 146.65 3.54 12.97 280.7
7 4 6 139.58 3.91 12.86 290.8
8 4 6 55.60 3.02 7.28 59.3
9 4 6 5.66 2.28 2.34 194.1
10 4 6 96.39 4.90 9.98 259.6
11 4 6 12.89 3.17 3.22 325.7
0 5 6 13.28 1.64 3.36 270.0
1 5 6 328.89 3.54 18.92 317.8
2 5 6 36.50 1.29 6.16 314.4
3 5 6 733.05 6.27 26.87 213.7
4 5 6 420.99 4.64 20.26 282.7
5 5 6 332.61 4.70 18.87 106.6
6 5 6 358.98 5.86 18.69 275.0
7 5 6 7.26 1.91 2.59 178.4
8 5 6 276.26 5.71 17.04 193.8
9 5 6 160.94 5.20 12.63 6.6
10 5 6 1.61 2.65 0.88 305.2
11 5 6 125.88 5.85 10.90 44.1
0 6 6 475.53 6.16 21.17 0.0
1 6 6 254.31 3.11 15.71 353.4
2 6 6 371.87 4.32 18.83 345.2
3 6 6 92.22 2.34 8.82 155.7
4 6 6 255.27 3.86 15.71 155.5
5 6 6 547.48 8.00 24.60 70.4
6 6 6 66.96 3.04 8.26 256.9
7 6 6 0.24 1.76 0.85 109.1
8 6 6 45.03 3.11 6.47 73.6
9 6 6 15.34 3.10 4.43 216.3
10 6 6 11.60 3.05 3.20 7.7
0 7 6 0.49 1.42 0.78 90.0
1 7 6 124.38 2.46 10.41 38.0
2 7 6 230.87 3.24 15.46 124.6
3 7 6 178.99 3.44 13.84 77.2
4 7 6 103.91 3.06 10.01 135.1
5 7 6 415.78 6.44 20.67 336.2
6 7 6 87.44 3.44 8.95 89.4
7 7 6 60.92 3.26 7.75 155.4
8 7 6 1.69 2.22 2.38 143.8
9 7 6 42.76 3.66 6.76 51.6
10 7 6 27.01 3.63 4.95 345.9
0 8 6 69.12 2.85 8.81 180.0
1 8 6 28.59 1.54 5.18 269.1
2 8 6 94.35 2.43 10.16 261.8
3 8 6 115.38 3.18 11.08 74.2
4 8 6 166.80 4.20 13.41 352.3
5 8 6 10.90 2.04 3.40 284.8
6 8 6 82.62 3.47 9.85 56.4
7 8 6 71.30 3.81 8.66 147.0
8 8 6 63.20 3.88 7.69 138.6
9 8 6 25.77 3.30 4.49 234.4
0 9 6 107.44 3.56 10.20 90.0
1 9 6 435.43 5.06 21.36 7.8
2 9 6 7.16 1.48 2.79 246.8
3 9 6 148.31 5.81 11.86 209.6
4 9 6 84.66 3.38 9.82 125.6
5 9 6 11.47 2.15 3.99 206.3
6 9 6 10.22 2.25 3.12 115.3
7 9 6 67.01 3.88 8.90 118.7
8 9 6 51.42 4.23 6.94 327.2
9 9 6 45.10 3.96 6.88 26.4
0 10 6 38.38 2.69 5.93 180.0
1 10 6 99.17 2.88 9.62 182.0
2 10 6 89.81 3.08 9.65 163.2
3 10 6 28.44 2.64 5.33 66.7
4 10 6 76.82 3.41 9.02 51.6
5 10 6 58.12 3.28 7.65 111.5
6 10 6 33.29 3.22 6.06 289.9
7 10 6 28.72 3.34 5.02 37.9
8 10 6 10.59 2.84 3.38 287.5
0 11 6 0.20 2.11 0.08 90.0
1 11 6 37.43 2.43 5.78 194.9
2 11 6 119.91 3.92 11.09 310.5
3 11 6 140.35 4.63 11.64 195.1
4 11 6 89.25 3.76 8.57 242.5
5 11 6 44.68 3.41 7.33 153.2
6 11 6 25.29 3.19 5.47 261.6
7 11 6 4.91 2.56 0.81 97.7
8 11 6 15.19 3.38 4.33 60.1
0 12 6 117.71 6.78 10.36 0.0
1 12 6 56.38 3.32 7.75 57.7
2 12 6 230.13 5.41 14.90 271.4
3 12 6 32.15 2.92 5.97 358.8
4 12 6 2.17 2.24 1.76 128.8
5 12 6 65.72 4.00 8.20 78.3
6 12 6 6.08 2.72 3.33 217.4
7 12 6 39.88 3.92 6.32 280.0
0 13 6 2.35 4.35 1.03 270.0
1 13 6 274.67 7.97 15.51 266.0
2 13 6 93.95 4.26 9.70 98.0
3 13 6 2.83 2.33 0.82 43.0
4 13 6 26.65 3.42 4.65 154.5
5 13 6 19.79 3.20 5.12 41.2
6 13 6 2.74 3.29 2.58 322.0
0 14 6 5.66 5.27 0.04 180.0
1 14 6 21.95 4.30 4.75 353.7
2 14 6 5.69 3.30 1.88 316.3
3 14 6 3.61 2.83 2.21 160.8
4 14 6 7.75 3.36 2.79 7.3
0 15 6 10.16 6.11 3.28 270.0
1 15 6 149.87 8.06 11.75 350.6
1 0 7 175.58 3.01 13.10 90.0
2 0 7 902.58 9.14 30.13 90.0
3 0 7 104.05 4.84 10.48 270.0
4 0 7 1197.37 11.14 34.58 90.0
5 0 7 96.68 4.15 9.65 90.0
6 0 7 38.22 2.36 6.95 90.0
7 0 7 22.91 3.83 4.66 90.0
8 0 7 182.67 8.00 13.30 270.0
9 0 7 63.94 6.48 8.00 270.0
10 0 7 38.15 8.66 5.85 270.0
11 0 7 47.31 11.90 7.23 270.0
0 1 7 1056.05 14.04 32.10 90.0
1 1 7 583.55 4.95 23.98 120.6
2 1 7 488.65 4.28 21.60 329.5
3 1 7 78.04 1.64 9.14 139.9
4 1 7 193.34 2.66 13.86 237.6
5 1 7 23.52 1.36 4.99 77.0
6 1 7 125.78 2.88 10.93 252.6
7 1 7 591.01 6.08 24.39 245.3
8 1 7 6.83 1.58 3.36 212.5
9 1 7 2.21 1.96 1.05 258.9
10 1 7 39.62 6.33 5.99 160.6
11 1 7 26.43 5.31 4.71 102.1
0 2 7 723.30 7.10 26.61 0.0
1 2 7 339.20 3.43 17.67 85.4
2 2 7 2336.23 13.44 47.95 305.0
3 2 7 231.41 3.70 15.22 237.5
4 2 7 305.55 3.35 17.82 231.9
5 2 7 561.15 5.36 24.03 347.5
6 2 7 6.15 1.39 2.52 43.1
7 2 7 260.69 5.32 16.22 339.0
8 2 7 146.00 4.12 12.12 43.5
9 2 7 211.71 5.47 14.45 80.9
10 2 7 92.58 6.74 9.90 289.3
11 2 7 26.74 4.58 5.48 73.2
0 3 7 268.73 3.93 16.84 90.0
1 3 7 447.38 4.12 21.18 250.3
2 3 7 818.81 6.15 28.21 218.6
3 3 7 85.43 1.94 8.91 196.2
4 3 7 185.40 2.86 14.16 249.1
5 3 7 965.94 8.13 30.70 55.0
6 3 7 509.68 6.21 22.80 301.2
7 3 7 49.02 2.68 7.34 324.1
8 3 7 18.70 2.24 4.70 276.2
9 3 7 20.69 2.68 4.79 69.8
10 3 7 70.85 4.13 8.42 137.4
11 3 7 41.73 5.12 6.17 172.1
0 4 7 49.74 1.92 6.64 180.0
1 4 7 1168.11 7.44 34.53 71.9
2 4 7 697.19 5.16 26.00 269.2
3 4 7 143.82 2.85 11.70 69.4
4 4 7 25.17 1.61 5.31 198.9
5 4 7 219.67 3.66 13.99 130.0
6 4 7 48.09 2.32 6.99 329.5
7 4 7 120.76 3.87 11.61 165.3
8 4 7 18.30 2.47 5.14 122.6
9 4 7 31.51 2.81 5.49 152.7
10 4 7 30.54 3.51 5.50 294.3
11 4 7 28.28 4.31 4.86 89.0
0 5 7 75.28 2.63 7.80 90.0
1 5 7 144.37 2.64 12.08 295.5
2 5 7 5.18 1.01 2.24 159.1
3 5 7 33.43 1.54 5.62 82.3
4 5 7 38.57 2.11 6.55 332.3
5 5 7 704.55 7.38 27.43 247.5
6 5 7 104.13 3.45 10.14 97.7
7 5 7 120.84 3.86 10.75 194.7
8 5 7 394.49 7.30 19.60 154.9
9 5 7 46.20 3.22 6.65 66.3
10 5 7 17.35 3.08 3.89 218.1
0 6 7 288.99 5.51 16.19 0.0
1 6 7 5.30 1.07 2.66 206.2
2 6 7 803.27 6.37 28.12 155.6
3 6 7 144.23 2.99 12.00 98.9
4 6 7 292.02 5.25 16.64 155.7
5 6 7 51.03 2.63 7.53 316.2
6 6 7 27.20 2.59 5.41 158.4
7 6 7 174.60 4.99 13.42 76.6
8 6 7 39.26 3.10 6.17 167.3
9 6 7 39.06 3.42 6.22 231.9
10 6 7 75.22 4.41 8.11 35.3
0 7 7 183.22 4.11 13.72 90.0
1 7 7 91.66 2.17 9.69 21.2
2 7 7 156.93 2.92 12.50 18.1
3 7 7 98.78 3.55 9.73 67.3
4 7 7 3.45 2.17 2.49 169.2
5 7 7 60.53 3.14 8.00 260.9
6 7 7 14.19 2.37 4.58 211.9
7 7 7 58.59 3.47 7.55 9.3
8 7 7 8.63 2.78 3.11 23.9
9 7 7 40.77 3.99 5.74 153.5
10 7 7 37.82 3.77 6.19 122.8
0 8 7 518.55 7.19 23.34 0.0
1 8 7 0.00 1.08 0.29 287.4
2 8 7 216.02 3.77 14.71 188.1
3 8 7 242.48 4.85 16.33 175.4
4 8 7 36.16 2.49 5.76 341.7
5 8 7 39.59 2.92 5.95 199.4
6 8 7 138.39 4.34 11.49 160.5
7 8 7 49.45 3.21 7.59 343.9
8 8 7 74.46 4.52 8.45 237.6
9 8 7 55.34 4.84 7.33 319.9
0 9 7 7.53 1.99 3.17 90.0
1 9 7 138.31 3.02 12.08 212.4
2 9 7 237.85 4.40 15.51 290.6
3 9 7 58.96 2.89 8.21 194.4
4 9 7 240.69 6.32 15.31 257.8
5 9 7 25.13 2.74 5.19 137.4
6 9 7 88.40 4.41 10.21 214.1
7 9 7 13.19 2.76 3.95 275.1
8 9 7 26.28 3.65 5.23 58.7
9 9 7 18.99 3.60 4.29 5.7
0 10 7 160.88 5.01 12.46 0.0
1 10 7 99.75 3.16 9.96 13.7
2 10 7 58.29 2.91 7.85 158.5
3 10 7 239.74 5.22 15.83 327.3
4 10 7 43.93 2.90 7.33 142.5
5 10 7 95.02 4.14 10.01 36.4
6 10 7 5.35 2.50 1.39 334.4
7 10 7 123.25 5.50 11.06 243.6
8 10 7 31.09 3.80 5.66 352.2
0 11 7 107.20 5.01 10.23 90.0
1 11 7 456.09 6.97 20.98 254.0
2 11 7 30.96 2.59 5.27 44.7
3 11 7 7.05 2.19 3.10 179.4
4 11 7 15.08 2.45 4.21 342.9
5 11 7 24.13 3.15 5.45 22.4
6 11 7 3.50 2.62 2.57 5.2
7 11 7 8.73 3.02 2.03 341.2
0 12 7 24.75 5.64 4.85 180.0
1 12 7 0.11 2.25 1.05 217.5
2 12 7 44.21 3.03 6.98 53.2
3 12 7 20.62 2.66 4.47 54.0
4 12 7 9.82 2.45 3.49 237.4
5 12 7 14.17 2.78 4.04 122.2
6 12 7 36.81 3.55 5.38 276.5
0 13 7 10.60 5.20 4.03 90.0
1 13 7 147.06 7.33 11.91 342.6
2 13 7 17.03 3.10 4.09 159.6
3 13 7 37.44 3.20 5.57 7.4
4 13 7 34.46 3.55 5.46 297.2
5 13 7 24.61 3.40 4.40 186.4
0 14 7 6.14 5.25 1.10 180.0
1 14 7 3.04 3.76 3.01 44.3
2 14 7 12.78 4.07 2.25 134.7
3 14 7 26.57 4.06 5.13 64.5
0 0 8 542.74 11.03 23.15 0.0
1 0 8 1019.62 9.30 30.77 0.0
2 0 8 41.59 1.77 6.50 180.0
3 0 8 571.72 6.57 23.70 0.0
4 0 8 45.43 3.81 7.03 0.0
5 0 8 444.39 6.32 21.07 0.0
6 0 8 235.96 4.89 15.49 0.0
7 0 8 122.04 4.39 11.17 180.0
8 0 8 19.22 3.40 4.35 0.0
9 0 8 29.42 4.93 6.06 180.0
10 0 8 9.29 4.77 2.67 0.0
11 0 8 201.02 18.67 12.67 0.0
0 1 8 19.44 1.40 4.27 270.0
1 1 8 149.99 2.35 11.77 343.8
2 1 8 720.49 6.43 27.22 230.2
3 1 8 335.69 3.74 18.54 153.7
4 1 8 270.57 3.25 16.14 33.2
5 1 8 503.61 4.78 22.66 94.5
6 1 8 130.40 2.86 10.68 36.9
7 1 8 134.11 3.32 12.16 292.7
8 1 8 121.84 4.31 11.20 286.8
9 1 8 33.00 4.46 5.65 345.5
10 1 8 7.18 3.32 1.96 136.3
11 1 8 18.08 6.20 4.30 191.1
0 2 8 15.11 1.33 3.43 180.0
1 2 8 491.52 4.46 22.88 62.2
2 2 8 130.28 2.90 11.43 220.0
3 2 8 61.91 1.79 8.37 4.0
4 2 8 49.78 1.77 6.89 8.7
5 2 8 268.51 4.02 16.95 187.4
6 2 8 216.69 3.80 14.99 289.4
7 2 8 6.88 1.53 2.59 301.4
8 2 8 80.94 4.26 9.55 159.0
9 2 8 121.97 4.91 10.81 37.3
10 2 8 37.20 3.60 6.23 273.0
11 2 8 88.23 7.45 9.02 55.4
0 3 8 14.47 1.67 3.63 90.0
1 3 8 192.49 2.75 13.59 260.4
2 3 8 16.86 1.19 3.61 211.3
3 3 8 82.42 2.08 9.31 41.7
4 3 8 527.17 5.54 23.39 310.7
5 3 8 383.49 4.85 20.04 282.5
6 3 8 249.94 4.10 16.58 255.9
7 3 8 133.74 4.09 11.79 206.0
8 3 8 59.93 3.11 7.71 168.5
9 3 8 18.48 2.89 4.94 162.8
10 3 8 59.00 4.24 7.36 118.8
11 3 8 70.94 7.28 8.17 294.4
0 4 8 304.33 4.93 17.04 180.0
1 4 8 45.43 1.58 6.32 25.2
2 4 8 1053.55 7.68 32.10 193.0
3 4 8 109.25 2.55 9.91 54.9
4 4 8 285.97 4.10 17.29 117.0
5 4 8 138.92 3.12 11.29 190.6
6 4 8 110.97 3.18 11.03 138.3
7 4 8 5.73 1.88 2.16 142.4
8 4 8 165.34 6.12 12.99 129.8
9 4 8 12.02 2.40 3.45 229.0
10 4 8 24.30 3.45 4.31 64.8
0 5 8 133.64 3.24 11.30 270.0
1 5 8 340.66 3.59 18.72 204.7
2 5 8 17.59 1.31 3.53 24.5
3 5 8 183.51 3.31 13.72 18.5
4 5 8 107.35 2.71 11.23 145.4
5 5 8 494.13 6.22 23.31 314.8
6 5 8 52.20 2.76 7.37 66.2
7 5 8 93.29 3.61 9.39 4.8
8 5 8 5.62 2.15 2.06 315.2
9 5 8 113.32 4.37 10.34 167.5
10 5 8 68.37 5.77 7.20 266.2
0 6 8 194.05 4.05 14.20 0.0
1 6 8 334.27 4.59 18.88 340.4
2 6 8 120.24 2.54 11.71 234.2
3 6 8 152.97 3.16 11.97 249.3
4 6 8 94.02 2.79 10.71 311.3
5 6 8 98.85 3.43 10.38 327.2
6 6 8 26.65 2.43 5.08 171.2
7 6 8 26.51 3.09 6.15 24.8
8 6 8 33.83 2.93 5.25 217.0
9 6 8 17.08 2.91 3.68 339.7
10 6 8 16.08 3.23 4.80 185.0
0 7 8 43.96 2.66 6.88 270.0
1 7 8 62.69 2.07 7.87 13.6
2 7 8 275.87 4.17 17.70 327.5
3 7 8 130.53 3.07 11.91 57.4
4 7 8 146.11 3.94 12.64 232.2
5 7 8 214.84 4.89 15.45 36.3
6 7 8 74.13 4.10 8.54 240.2
7 7 8 53.71 3.15 7.10 196.8
8 7 8 2.53 2.22 1.44 34.5
9 7 8 11.60 3.02 3.82 316.1
0 8 8 32.20 2.82 6.33 0.0
1 8 8 32.94 1.92 6.61 287.5
2 8 8 9.21 1.50 3.34 61.5
3 8 8 88.19 3.25 9.83 268.2
4 8 8 237.53 5.08 15.77 90.6
5 8 8 3.53 1.95 2.99 99.2
6 8 8 63.53 3.37 8.20 64.2
7 8 8 85.88 3.87 9.58 220.9
8 8 8 89.07 4.50 9.16 320.0
9 8 8 51.87 4.06 6.34 88.4
0 9 8 508.75 8.39 22.18 90.0
1 9 8 51.04 2.56 7.32 173.5
2 9 8 17.28 1.93 4.58 179.6
3 9 8 61.66 3.23 7.66 148.3
4 9 8 27.12 2.47 5.22 281.5
5 9 8 183.03 5.56 13.23 22.5
6 9 8 112.45 4.21 10.67 21.9
7 9 8 152.97 5.35 12.54 231.6
8 9 8 11.21 2.91 3.09 81.0
0 10 8 502.82 9.91 22.67 180.0
1 10 8 284.16 5.35 17.32 154.1
2 10 8 11.78 2.04 3.62 52.8
3 10 8 68.86 3.28 8.61 340.3
4 10 8 23.79 2.61 4.69 264.1
5 10 8 31.33 2.84 5.08 287.9
6 10 8 212.40 6.39 14.68 314.0
7 10 8 43.29 3.64 6.32 310.0
8 10 8 26.38 3.52 5.06 75.3
0 11 8 1.57 2.57 1.18 270.0
1 11 8 42.75 3.40 7.01 59.0
2 11 8 13.90 2.75 4.32 81.3
3 11 8 102.20 3.93 10.14 320.9
4 11 8 39.62 3.02 6.35 352.0
5 11 8 44.35 3.26 6.39 1.8
6 11 8 40.95 3.56 6.27 253.3
7 11 8 39.45 3.80 6.17 17.0
0 12 8 82.31 8.03 8.78 180.0
1 12 8 5.76 2.57 2.69 150.7
2 12 8 8.41 2.76 3.26 2.3
3 12 8 52.82 3.39 7.14 110.3
4 12 8 84.65 4.25 8.79 122.5
5 12 8 35.98 3.44 5.03 164.6
6 12 8 4.89 2.69 1.80 112.5
0 13 8 59.74 7.98 8.10 270.0
1 13 8 262.11 9.36 15.68 88.5
2 13 8 60.34 4.23 7.44 352.1
3 13 8 10.03 3.16 3.72 357.0
4 13 8 26.54 3.74 5.06 327.6
5 13 8 33.64 3.71 5.56 213.1
0 14 8 4.31 5.54 0.26 0.0
1 14 8 33.67 5.22 6.01 8.8
2 14 8 38.62 5.33 5.85 34.5
3 14 8 28.48 4.13 5.25 251.0
1 0 9 255.87 4.11 16.83 90.0
2 0 9 605.78 7.99 24.60 90.0
3 0 9 3.12 1.24 1.82 270.0
4 0 9 101.26 3.00 11.09 90.0
5 0 9 2.86 1.62 1.27 90.0
6 0 9 872.49 13.07 29.59 270.0
7 0 9 0.00 2.17 0.38 90.0
8 0 9 0.26 2.59 0.19 90.0
9 0 9 5.86 5.08 2.30 90.0
10 0 9 0.00 4.58 0.37 270.0
0 1 9 0.00 1.13 0.41 90.0
1 1 9 195.78 2.79 14.13 34.1
2 1 9 241.89 3.19 15.23 215.2
3 1 9 363.05 5.33 19.27 172.5
4 1 9 461.96 4.82 21.95 295.8
5 1 9 853.86 7.22 29.83 302.8
6 1 9 508.73 5.89 24.13 279.6
7 1 9 91.13 3.28 9.23 228.7
8 1 9 7.81 1.97 2.71 66.0
9 1 9 23.48 2.97 4.74 8.6
10 1 9 42.44 5.61 6.68 113.7
0 2 9 355.58 4.92 19.33 180.0
1 2 9 370.82 4.31 19.23 256.8
2 2 9 238.49 3.24 15.59 120.8
3 2 9 100.31 2.31 10.19 356.0
4 2 9 739.57 8.73 27.11 107.0
5 2 9 351.70 4.71 18.75 135.9
6 2 9 155.91 3.45 13.46 208.9
7 2 9 22.18 2.67 4.69 298.7
8 2 9 64.54 3.75 7.52 116.3
9 2 9 14.37 2.81 3.96 358.2
10 2 9 46.93 4.86 6.32 99.2
0 3 9 67.60 2.29 7.96 270.0
1 3 9 36.82 1.57 5.88 234.8
2 3 9 9.72 1.17 3.01 167.8
3 3 9 186.54 3.04 13.59 25.9
4 3 9 687.74 6.68 26.91 134.4
5 3 9 192.94 4.10 14.23 320.0
6 3 9 42.23 2.65 6.94 330.8
7 3 9 25.83 2.35 4.70 12.4
8 3 9 44.02 4.03 5.96 283.7
9 3 9 15.95 3.37 4.21 147.5
10 3 9 58.89 4.37 7.98 254.1
0 4 9 22.88 1.79 3.90 0.0
1 4 9 320.75 3.81 18.59 30.7
2 4 9 24.15 1.44 5.10 303.0
3 4 9 128.22 2.89 11.24 299.7
4 4 9 12.97 1.56 2.86 230.5
5 4 9 101.98 3.34 10.68 358.8
6 4 9 169.02 3.96 13.15 245.0
7 4 9 44.81 2.82 6.81 158.6
8 4 9 11.59 2.26 3.92 349.4
9 4 9 6.36 2.74 3.08 245.4
10 4 9 103.33 5.23 10.20 94.8
0 5 9 45.14 2.20 6.79 270.0
1 5 9 250.88 3.49 16.55 340.6
2 5 9 34.07 1.79 5.15 162.8
3 5 9 158.69 3.23 13.83 20.0
4 5 9 599.82 6.42 24.68 151.0
5 5 9 112.76 3.27 11.14 33.2
6 5 9 134.82 4.04 11.86 31.3
7 5 9 32.57 2.66 5.68 35.6
8 5 9 17.99 2.53 4.49 3.1
9 5 9 2.91 2.43 1.87 310.6
10 5 9 78.11 5.36 7.99 9.0
0 6 9 62.07 3.07 7.78 0.0
1 6 9 166.28 2.99 12.96 261.5
2 6 9 8.43 1.88 2.67 54.5
3 6 9 181.36 3.52 13.68 202.0
4 6 9 77.68 2.56 8.74 63.9
5 6 9 4.84 1.99 3.06 190.3
6 6 9 189.34 4.83 13.78 18.4
7 6 9 86.01 3.72 9.30 156.6
8 6 9 4.48 2.19 2.26 313.4
9 6 9 5.87 2.49 2.62 64.9
0 7 9 0.00 1.76 0.42 90.0
1 7 9 122.25 2.81 10.76 91.3
2 7 9 75.46 2.49 8.81 29.4
3 7 9 7.08 1.50 2.76 228.1
4 7 9 175.60 4.40 12.68 58.8
5 7 9 136.34 4.14 11.43 48.1
6 7 9 155.76 4.90 12.75 67.0
7 7 9 136.36 5.42 11.98 207.4
8 7 9 4.14 2.26 2.12 78.7
9 7 9 9.04 2.92 2.56 268.0
0 8 9 155.06 4.78 13.14 180.0
1 8 9 192.67 4.00 14.26 208.8
2 8 9 147.34 3.74 12.35 88.5
3 8 9 150.77 4.07 12.73 31.4
4 8 9 2.54 1.86 1.65 114.1
5 8 9 79.02 3.48 8.94 120.6
6 8 9 22.62 2.64 5.14 321.1
7 8 9 5.88 2.25 2.60 221.6
8 8 9 5.63 2.67 1.79 69.4
9 8 9 7.48 2.94 2.80 294.3
0 9 9 25.79 3.20 5.36 270.0
1 9 9 301.60 5.04 17.56 126.3
2 9 9 357.37 5.58 19.22 156.1
3 9 9 7.12 1.95 3.04 250.3
4 9 9 60.22 3.55 8.29 40.1
5 9 9 30.81 2.76 5.04 4.4
6 9 9 4.13 2.19 2.18 204.5
7 9 9 126.66 5.34 11.46 318.3
8 9 9 13.71 3.96 3.41 174.8
0 10 9 0.29 2.41 0.05 360.0
1 10 9 106.99 3.65 10.45 121.8
2 10 9 14.31 2.51 3.71 320.0
3 10 9 23.38 2.51 5.08 145.3
4 10 9 143.78 4.52 12.23 210.2
5 10 9 4.83 2.21 2.72 172.5
6 10 9 18.56 2.81 4.39 160.1
7 10 9 47.83 3.86 7.19 346.6
0 11 9 114.88 5.57 10.93 270.0
1 11 9 26.91 3.10 5.50 120.1
2 11 9 7.83 2.40 2.60 53.2
3 11 9 129.97 4.74 11.46 16.3
4 11 9 2.90 2.20 2.20 80.3
5 11 9 53.25 4.28 6.83 255.5
6 11 9 67.03 4.64 7.60 205.7
7 11 9 7.77 4.72 2.35 36.8
0 12 9 40.31 6.36 6.25 180.0
1 12 9 128.94 5.16 10.82 330.8
2 12 9 31.53 3.48 4.85 17.2
3 12 9 0.90 2.54 1.86 205.0
4 12 9 106.96 4.81 10.17 9.1
5 12 9 19.06 3.13 4.46 293.9
0 13 9 10.12 5.81 4.87 90.0
1 13 9 66.90 5.81 7.65 251.1
2 13 9 10.04 3.07 1.76 78.3
3 13 9 12.44 3.21 2.95 67.3
4 13 9 25.71 3.83 5.07 100.5
0 14 9 1.33 5.45 2.19 0.0
1 14 9 124.28 7.56 10.63 233.3
2 14 9 12.15 4.41 3.86 190.6
0 0 10 30.89 3.90 4.98 0.0
1 0 10 141.76 3.25 12.24 180.0
2 0 10 28.80 1.68 5.94 180.0
3 0 10 54.91 4.17 7.51 180.0
4 0 10 0.00 1.75 1.41 0.0
5 0 10 22.50 2.52 4.84 0.0
6 0 10 210.13 7.58 15.33 180.0
7 0 10 20.02 3.15 5.09 0.0
8 0 10 27.58 3.62 4.27 180.0
9 0 10 18.71 4.21 4.23 180.0
10 0 10 94.49 9.05 9.70 0.0
0 1 10 3.34 1.30 1.11 270.0
1 1 10 1.55 1.05 1.80 10.6
2 1 10 367.91 4.13 19.68 252.5
3 1 10 9.48 1.25 2.46 329.9
4 1 10 220.84 3.58 15.50 137.4
5 1 10 398.41 5.54 20.96 191.1
6 1 10 93.37 3.16 9.94 305.9
7 1 10 60.51 2.95 6.94 321.0
8 1 10 69.07 4.70 8.27 338.4
9 1 10 0.00 2.61 0.41 259.7
10 1 10 14.43 3.94 4.69 184.2
0 2 10 104.25 2.90 9.53 180.0
1 2 10 352.00 4.32 19.29 74.2
2 2 10 70.71 2.05 8.28 189.7
3 2 10 98.27 2.39 9.68 221.2
4 2 10 174.98 3.40 13.21 9.5
5 2 10 46.54 2.15 6.81 337.8
6 2 10 9.70 1.77 3.27 343.3
7 2 10 67.25 2.87 8.20 300.3
8 2 10 66.50 3.90 7.78 235.9
9 2 10 39.01 4.32 6.36 86.0
10 2 10 28.98 3.63 5.17 91.2
0 3 10 250.89 4.27 17.06 90.0
1 3 10 1453.05 9.92 39.10 289.3
2 3 10 202.07 3.22 14.27 106.3
3 3 10 632.98 5.95 25.21 321.1
4 3 10 315.99 4.53 18.34 108.0
5 3 10 349.36 4.92 18.51 157.6
6 3 10 117.86 3.17 11.87 91.2
7 3 10 390.46 10.19 19.54 61.4
8 3 10 1.60 2.29 1.71 133.3
9 3 10 43.54 4.88 6.56 87.2
10 3 10 4.93 3.24 2.94 338.3
0 4 10 218.16 5.51 14.62 0.0
1 4 10 317.39 3.98 18.31 168.8
2 4 10 49.38 1.89 6.91 213.6
3 4 10 1513.54 11.37 39.55 182.4
4 4 10 286.91 4.41 17.24 216.6
5 4 10 41.61 2.15 6.12 277.5
6 4 10 25.34 2.18 5.40 54.8
7 4 10 102.66 4.10 10.21 79.4
8 4 10 29.22 3.00 4.81 208.8
9 4 10 50.46 5.75 6.38 203.3
10 4 10 17.39 3.49 4.30 94.3
0 5 10 10.43 2.05 3.37 270.0
1 5 10 44.92 1.99 6.67 146.8
2 5 10 94.18 2.60 9.78 70.4
3 5 10 81.83 3.41 8.43 167.9
4 5 10 218.33 3.97 15.39 8.1
5 5 10 17.84 1.86 3.48 199.6
6 5 10 259.82 5.40 15.94 75.9
7 5 10 97.13 3.79 9.55 278.2
8 5 10 11.13 2.83 3.91 78.0
9 5 10 19.81 3.43 4.55 206.5
0 6 10 10.40 2.17 3.60 0.0
1 6 10 344.30 5.04 19.36 259.4
2 6 10 225.33 3.90 15.55 69.1
3 6 10 80.97 2.75 9.12 35.5
4 6 10 32.91 2.05 6.27 245.3
5 6 10 142.66 4.10 12.53 257.3
6 6 10 107.82 3.90 10.44 127.7
7 6 10 0.00 1.94 1.91 44.5
8 6 10 22.72 3.11 5.09 169.3
9 6 10 9.93 2.95 2.74 142.4
0 7 10 778.44 12.23 27.96 270.0
1 7 10 68.44 2.63 8.87 132.0
2 7 10 705.81 7.72 27.31 179.8
3 7 10 373.46 5.48 19.48 217.4
4 7 10 151.75 7.00 12.29 91.0
5 7 10 116.05 3.94 11.57 144.3
6 7 10 50.65 3.19 7.20 84.1
7 7 10 2.70 2.16 2.17 351.2
8 7 10 27.90 3.08 5.20 319.9
9 7 10 2.45 3.04 1.82 61.8
0 8 10 34.37 3.71 5.87 180.0
1 8 10 94.53 3.21 10.23 101.5
2 8 10 24.09 2.12 5.00 95.1
3 8 10 25.09 2.35 5.10 23.3
4 8 10 81.94 3.40 9.66 236.8
5 8 10 6.64 2.14 3.10 274.1
6 8 10 7.37 2.32 3.43 177.7
7 8 10 74.97 3.86 8.80 334.4
8 8 10 97.30 6.10 9.67 297.6
0 9 10 39.66 5.24 6.04 90.0
1 9 10 0.00 1.53 1.05 153.1
2 9 10 4.17 1.86 2.13 81.3
3 9 10 15.90 2.44 3.84 18.3
4 9 10 16.86 2.45 4.15 345.9
5 9 10 122.76 4.78 11.13 230.0
6 9 10 96.78 4.21 9.18 252.3
7 9 10 26.58 3.11 4.53 57.6
8 9 10 48.09 4.02 6.98 320.3
0 10 10 23.31 3.88 5.16 0.0
1 10 10 31.54 2.81 5.34 282.7
2 10 10 66.65 3.59 8.33 324.1
3 10 10 46.63 3.31 7.04 205.6
4 10 10 27.84 3.01 5.12 311.7
5 10 10 9.54 2.39 3.09 208.5
6 10 10 7.29 2.58 2.85 112.2
7 10 10 95.34 5.80 9.40 126.2
0 11 10 3.68 2.94 1.65 270.0
1 11 10 40.62 3.48 6.04 269.9
2 11 10 30.89 3.43 6.05 327.3
3 11 10 50.62 3.63 7.12 67.4
4 11 10 111.55 4.75 9.98 79.6
5 11 10 49.64 3.86 6.99 187.8
6 11 10 13.57 3.00 3.23 127.0
0 12 10 14.19 8.52 4.65 0.0
1 12 10 3.02 2.61 1.76 224.0
2 12 10 47.04 5.49 6.07 248.8
3 12 10 1.44 2.83 1.63 58.4
4 12 10 14.93 3.12 4.15 176.9
5 12 10 47.63 4.31 6.71 309.5
0 13 10 5.75 5.51 2.70 90.0
1 13 10 13.71 4.29 3.09 62.4
2 13 10 60.59 4.55 7.65 168.0
3 13 10 40.20 4.09 6.10 309.5
1 0 11 4.56 1.43 2.03 270.0
2 0 11 75.52 3.35 8.99 270.0
3 0 11 69.23 3.70 9.25 270.0
4 0 11 71.02 3.53 8.10 270.0
5 0 11 305.74 6.61 17.94 90.0
6 0 11 46.11 3.77 6.66 90.0
7 0 11 38.56 3.75 6.15 270.0
8 0 11 40.14 3.98 5.76 270.0
9 0 11 3.39 3.41 2.58 90.0
10 0 11 5.44 5.20 1.53 270.0
0 1 11 11.96 1.67 2.87 90.0
1 1 11 356.65 4.17 18.92 282.9
2 1 11 392.43 4.85 20.24 30.1
3 1 11 19.26 1.71 4.38 124.8
4 1 11 224.33 3.96 14.68 16.7
5 1 11 335.02 5.25 18.84 179.1
6 1 11 84.71 4.05 9.87 159.1
7 1 11 58.87 3.04 7.01 64.4
8 1 11 31.02 2.70 5.39 161.3
9 1 11 20.03 3.17 4.18 9.1
10 1 11 0.00 3.14 0.54 274.0
0 2 11 24.44 2.47 4.97 0.0
1 2 11 166.64 2.97 12.73 170.4
2 2 11 224.44 3.45 15.50 280.7
3 2 11 24.03 1.69 5.29 33.7
4 2 11 564.73 6.70 24.63 190.4
5 2 11 138.07 3.68 11.83 234.6
6 2 11 129.72 4.79 10.50 124.7
7 2 11 74.38 3.26 8.14 243.3
8 2 11 0.39 2.32 1.72 163.8
9 2 11 4.25 3.83 2.23 237.5
10 2 11 15.77 3.73 4.27 158.7
0 3 11 60.08 3.46 7.78 90.0
1 3 11 78.61 2.26 9.53 322.6
2 3 11 191.16 3.33 14.32 95.3
3 3 11 0.00 1.24 1.51 19.4
4 3 11 145.59 3.34 11.97 270.3
5 3 11 17.04 1.93 3.61 198.1
6 3 11 38.26 2.46 5.61 95.5
7 3 11 3.30 2.21 1.87 222.9
8 3 11 51.49 3.76 6.20 16.5
9 3 11 5.87 2.83 3.13 237.9
10 3 11 151.45 6.20 11.56 342.8
0 4 11 122.14 4.11 11.44 180.0
1 4 11 449.64 5.36 21.45 227.9
2 4 11 133.11 3.06 11.92 1.1
3 4 11 34.70 2.00 5.81 90.6
4 4 11 104.83 2.95 10.27 307.8
5 4 11 446.49 5.82 22.03 270.2
6 4 11 6.04 1.92 2.84 25.7
7 4 11 4.68 2.22 2.00 114.0
8 4 11 100.49 4.77 9.67 108.0
9 4 11 8.72 3.15 2.71 211.9
0 5 11 1102.94 13.03 34.27 270.0
1 5 11 100.85 2.77 9.88 74.6
2 5 11 19.21 1.88 4.53 223.8
3 5 11 1038.86 9.17 33.51 226.7
4 5 11 19.42 1.86 4.63 284.6
5 5 11 131.56 3.46 11.89 144.7
6 5 11 2.83 2.12 2.80 288.6
7 5 11 120.54 4.66 10.67 99.0
8 5 11 31.98 3.33 5.67 161.4
9 5 11 14.18 3.27 4.38 28.8
0 6 11 556.33 8.79 24.77 180.0
1 6 11 339.85 5.18 18.76 300.1
2 6 11 93.64 3.01 9.81 294.5
3 6 11 303.29 5.09 17.35 8.3
4 6 11 240.50 4.72 15.22 351.3
5 6 11 45.44 2.82 6.81 63.5
6 6 11 37.33 2.89 6.19 39.6
7 6 11 34.71 3.59 5.29 314.8
8 6 11 51.83 3.91 6.65 18.8
9 6 11 115.01 6.26 10.10 348.8
0 7 11 46.22 4.78 6.81 90.0
1 7 11 172.26 3.90 13.11 72.9
2 7 11 77.40 2.90 9.03 13.8
3 7 11 21.39 2.64 5.14 92.8
4 7 11 28.40 2.52 5.05 334.1
5 7 11 55.29 3.38 7.73 123.9
6 7 11 58.45 3.39 7.43 266.9
7 7 11 50.24 3.46 6.93 136.7
8 7 11 15.99 3.43 3.83 47.6
0 8 11 76.74 4.47 9.37 0.0
1 8 11 408.29 6.01 20.72 109.2
2 8 11 168.41 4.07 13.36 326.9
3 8 11 122.25 5.32 11.30 235.0
4 8 11 9.55 2.39 2.71 302.3
5 8 11 38.06 2.92 5.87 220.2
6 8 11 46.10 3.31 6.66 226.0
7 8 11 73.35 3.95 8.56 169.7
8 8 11 18.35 3.40 4.49 302.2
0 9 11 9.47 2.89 3.36 90.0
1 9 11 24.17 2.40 4.71 301.8
2 9 11 12.87 2.23 3.50 283.5
3 9 11 1.37 2.11 1.19 172.0
4 9 11 4.85 2.43 2.22 9.9
5 9 11 55.43 3.75 7.61 198.0
6 9 11 33.08 3.17 5.21 254.4
7 9 11 16.11 2.92 3.81 74.9
0 10 11 89.74 5.97 9.04 180.0
1 10 11 18.99 2.62 4.54 86.7
2 10 11 16.40 2.70 4.32 227.8
3 10 11 16.83 3.55 4.63 337.6
4 10 11 23.81 3.11 4.76 50.1
5 10 11 46.37 3.74 6.89 299.8
6 10 11 98.32 4.80 9.49 52.0
0 11 11 6.73 3.19 2.43 270.0
1 11 11 5.23 2.67 2.76 16.6
2 11 11 18.38 3.13 3.83 133.2
3 11 11 91.47 4.43 8.75 288.6
4 11 11 12.00 2.89 3.44 343.4
5 11 11 12.61 3.12 3.48 125.4
0 12 11 47.01 7.13 7.80 0.0
1 12 11 3.24 2.90 1.65 248.1
2 12 11 72.61 4.76 7.73 330.9
3 12 11 26.16 3.78 4.87 37.5
4 12 11 114.31 7.25 10.35 216.1
0 13 11 46.21 7.86 6.35 270.0
1 13 11 14.22 4.33 4.33 62.5
2 13 11 5.34 3.43 1.31 199.6
0 0 12 36.48 3.16 5.71 180.0
1 0 12 201.94 5.11 14.33 180.0
2 0 12 184.29 5.05 14.59 180.0
3 0 12 998.33 12.51 32.99 0.0
4 0 12 375.69 7.40 19.88 180.0
5 0 12 57.34 4.02 7.96 180.0
6 0 12 43.39 4.53 6.51 0.0
7 0 12 94.87 5.17 8.84 180.0
8 0 12 44.72 5.08 5.28 0.0
9 0 12 0.00 3.49 0.36 180.0
0 1 12 204.66 5.03 14.82 90.0
1 1 12 25.02 1.72 5.14 40.3
2 1 12 121.71 3.02 11.29 56.9
3 1 12 195.36 3.84 14.53 13.4
4 1 12 185.95 4.05 13.66 264.2
5 1 12 19.60 2.02 4.88 283.6
6 1 12 58.18 2.98 7.77 248.1
7 1 12 0.00 1.85 0.89 350.0
8 1 12 84.81 3.76 9.08 29.9
9 1 12 41.82 3.87 6.51 184.1
0 2 12 204.98 5.96 14.10 0.0
1 2 12 168.34 3.35 13.36 246.7
2 2 12 467.98 5.96 22.74 8.8
3 2 12 292.16 4.51 18.17 64.1
4 2 12 1.75 1.56 1.31 54.0
5 2 12 70.20 5.12 8.46 281.3
6 2 12 103.14 3.83 10.06 252.5
7 2 12 112.23 4.93 10.51 200.2
8 2 12 86.45 5.02 8.84 63.0
9 2 12 20.66 3.45 4.49 249.7
0 3 12 53.35 3.13 7.44 270.0
1 3 12 537.70 6.00 23.62 62.8
2 3 12 92.56 2.51 9.34 167.5
3 3 12 11.91 1.77 3.58 146.0
4 3 12 129.99 3.54 11.96 258.8
5 3 12 192.48 4.32 14.04 147.5
6 3 12 41.09 2.62 6.72 243.2
7 3 12 10.85 2.58 2.94 312.4
8 3 12 77.24 5.71 8.73 140.0
9 3 12 0.00 2.90 0.97 298.0
0 4 12 239.30 7.24 15.95 180.0
1 4 12 292.22 4.45 17.78 318.0
2 4 12 113.17 3.21 10.89 12.1
3 4 12 61.54 2.60 7.97 171.4
4 4 12 207.79 4.40 14.10 0.8
5 4 12 51.16 2.68 6.83 28.3
6 4 12 98.18 3.72 10.01 358.9
7 4 12 14.25 2.67 3.28 60.6
8 4 12 50.45 4.01 7.50 14.9
9 4 12 39.66 4.07 6.42 358.3
0 5 12 123.95 4.48 11.09 90.0
1 5 12 157.54 3.72 13.14 136.0
2 5 12 110.78 3.23 10.57 28.3
3 5 12 6.54 1.72 3.26 246.1
4 5 12 41.38 2.61 6.00 299.7
5 5 12 20.26 2.20 4.58 34.5
6 5 12 57.86 3.51 7.33 253.4
7 5 12 70.76 4.02 7.98 104.2
8 5 12 196.09 5.99 13.09 71.3
9 5 12 58.48 4.59 7.37 41.3
0 6 12 1.26 2.01 1.39 0.0
1 6 12 124.02 3.42 11.51 50.5
2 6 12 18.75 2.00 4.19 339.8
3 6 12 48.69 2.57 6.52 35.8
4 6 12 75.32 4.04 8.30 303.5
5 6 12 90.27 3.65 10.15 113.1
6 6 12 0.00 2.20 1.39 108.6
7 6 12 102.92 4.59 9.73 167.3
8 6 12 72.41 4.41 8.01 279.9
0 7 12 81.93 6.64 8.85 90.0
1 7 12 41.75 2.44 6.24 205.7
2 7 12 28.19 2.30 5.22 283.8
3 7 12 84.73 4.12 9.16 55.2
4 7 12 18.67 2.68 4.63 355.1
5 7 12 0.65 2.17 1.08 61.8
6 7 12 96.23 4.47 9.21 200.6
7 7 12 34.57 3.51 5.74 298.0
8 7 12 6.31 3.02 2.10 131.7
0 8 12 11.05 3.01 3.33 0.0
1 8 12 47.51 2.63 7.23 99.7
2 8 12 392.39 6.13 19.60 108.3
3 8 12 89.96 3.99 9.55 25.8
4 8 12 17.03 2.76 3.88 135.5
5 8 12 0.00 2.23 1.26 20.6
6 8 12 32.09 3.35 5.45 46.7
7 8 12 145.28 7.59 11.21 129.6
0 9 12 23.76 3.59 5.72 90.0
1 9 12 30.87 2.67 5.94 301.6
2 9 12 41.96 3.12 6.82 171.7
3 9 12 42.47 3.23 6.57 300.1
4 9 12 23.94 3.07 4.77 269.2
5 9 12 93.82 4.55 9.35 193.3
6 9 12 68.16 4.28 7.70 200.8
7 9 12 45.06 4.40 6.80 24.9
0 10 12 0.00 3.20 0.27 0.0
1 10 12 57.54 3.62 7.57 308.1
2 10 12 0.75 2.46 1.54 172.7
3 10 12 145.38 5.13 11.95 60.0
4 10 12 32.22 3.39 5.81 259.2
5 10 12 20.05 3.21 4.70 313.3
6 10 12 16.27 3.30 3.93 43.8
0 11 12 44.99 5.49 6.81 90.0
1 11 12 6.03 2.65 1.30 303.7
2 11 12 1.00 2.76 1.51 116.5
3 11 12 9.14 3.05 3.90 65.0
4 11 12 105.25 4.99 9.84 263.8
5 11 12 37.97 3.86 5.74 90.7
0 12 12 4.02 5.19 1.77 180.0
1 12 12 4.65 2.93 2.93 321.0
2 12 12 9.62 3.71 3.64 11.6
3 12 12 7.48 3.33 3.17 15.5
1 0 13 13.26 2.84 3.93 90.0
2 0 13 45.77 3.20 8.12 90.0
3 0 13 505.02 8.69 23.96 90.0
4 0 13 11.80 2.52 3.97 270.0
5 0 13 5.28 2.57 1.59 270.0
6 0 13 92.94 6.33 9.48 270.0
7 0 13 133.77 6.19 11.36 270.0
8 0 13 22.68 3.96 4.82 270.0
9 0 13 15.52 5.89 4.32 90.0
0 1 13 49.27 3.59 6.85 270.0
1 1 13 40.13 2.26 6.83 175.2
2 1 13 64.09 2.76 7.96 198.1
3 1 13 328.15 4.96 19.09 18.3
4 1 13 83.13 3.59 9.01 34.7
5 1 13 26.13 2.28 5.67 90.7
6 1 13 52.50 3.14 7.10 189.2
7 1 13 24.62 2.61 4.85 314.0
8 1 13 0.00 2.14 1.69 333.7
9 1 13 97.06 5.05 9.55 193.6
0 2 13 2.20 2.01 0.64 0.0
1 2 13 79.44 2.80 8.90 344.2
2 2 13 687.58 7.69 27.85 10.9
3 2 13 597.14 7.21 25.01 179.5
4 2 13 0.64 1.93 1.10 113.2
5 2 13 17.50 2.13 4.23 349.6
6 2 13 90.03 3.60 9.48 145.5
7 2 13 108.92 4.36 10.78 64.6
8 2 13 5.44 2.72 2.26 264.0
9 2 13 5.98 3.07 2.40 31.0
0 3 13 196.97 6.90 14.79 90.0
1 3 13 354.83 5.61 19.63 173.6
2 3 13 55.27 2.59 7.37 153.8
3 3 13 2.99 1.66 2.18 141.7
4 3 13 0.63 1.82 1.67 110.5
5 3 13 89.83 3.29 8.99 336.8
6 3 13 16.04 2.18 3.83 99.7
7 3 13 7.96 2.73 3.03 105.3
8 3 13 80.81 4.71 7.94 102.8
9 3 13 90.72 5.56 9.11 102.1
0 4 13 87.19 3.91 9.78 180.0
1 4 13 63.29 2.48 8.27 85.6
2 4 13 79.03 2.91 9.44 157.4
3 4 13 8.17 2.40 2.20 17.2
4 4 13 63.48 3.32 8.29 232.0
5 4 13 29.65 2.43 4.82 282.8
6 4 13 3.73 2.15 1.24 103.7
7 4 13 117.40 4.76 10.70 89.3
8 4 13 99.12 5.15 9.53 280.7
0 5 13 35.52 3.55 5.64 270.0
1 5 13 217.09 4.39 14.68 187.4
2 5 13 87.59 3.10 9.51 246.8
3 5 13 14.53 2.15 3.92 301.2
4 5 13 22.77 2.43 4.76 203.3
5 5 13 22.27 2.79 5.00 340.3
6 5 13 0.08 2.18 0.75 233.0
7 5 13 21.80 3.11 4.60 269.8
8 5 13 59.51 4.44 7.03 349.5
0 6 13 121.38 5.40 10.92 0.0
1 6 13 81.29 3.04 8.97 162.4
2 6 13 580.05 7.37 24.44 116.7
3 6 13 106.11 3.46 10.67 49.5
4 6 13 45.92 3.06 6.96 119.3
5 6 13 34.19 3.44 5.85 93.6
6 6 13 5.70 2.67 2.35 258.0
7 6 13 135.00 5.27 10.79 62.4
8 6 13 145.70 6.21 11.67 270.7
0 7 13 24.20 3.47 5.35 90.0
1 7 13 3.97 1.78 2.31 222.1
2 7 13 0.59 1.75 0.89 131.5
3 7 13 72.08 3.13 8.09 345.3
4 7 13 109.50 4.34 10.44 292.8
5 7 13 26.90 3.42 4.76 221.4
6 7 13 130.53 7.54 11.45 211.6
7 7 13 26.49 3.77 4.77 5.8
0 8 13 23.42 3.58 5.12 0.0
1 8 13 71.64 3.38 8.40 234.1
2 8 13 52.28 3.45 7.33 205.2
3 8 13 73.88 4.23 8.53 138.1
4 8 13 42.41 3.33 6.28 203.0
5 8 13 16.67 3.24 4.31 9.3
6 8 13 7.51 3.13 2.84 23.8
7 8 13 87.97 5.65 9.09 312.4
0 9 13 2.71 2.90 0.25 90.0
1 9 13 5.72 2.21 2.25 130.2
2 9 13 11.93 2.51 3.79 11.0
3 9 13 60.56 6.15 7.93 87.3
4 9 13 6.57 2.68 3.12 218.5
5 9 13 66.79 4.18 8.08 14.8
6 9 13 21.82 3.70 4.76 56.0
0 10 13 2.56 3.05 2.17 180.0
1 10 13 57.99 3.79 7.42 36.5
2 10 13 39.53 3.74 6.31 23.5
3 10 13 31.00 3.41 5.12 355.6
4 10 13 27.12 3.50 5.05 45.4
5 10 13 5.70 3.01 2.18 145.0
0 11 13 14.99 4.62 4.12 270.0
1 11 13 48.11 4.51 6.63 307.7
2 11 13 11.84 3.24 3.61 329.9
3 11 13 33.34 3.98 5.64 251.9
4 11 13 3.06 2.84 1.46 86.6
0 12 13 52.17 11.23 6.15 180.0
1 12 13 54.08 5.00 6.54 180.3
2 12 13 28.63 3.78 5.28 142.9
0 0 14 127.17 7.56 11.42 180.0
1 0 14 77.01 4.39 8.40 0.0
2 0 14 573.80 10.81 25.21 0.0
3 0 14 33.53 3.70 5.97 0.0
4 0 14 84.06 4.75 9.45 180.0
5 0 14 0.00 2.31 0.80 180.0
6 0 14 186.01 9.29 13.57 180.0
7 0 14 47.51 4.64 7.10 180.0
8 0 14 11.32 3.71 3.42 180.0
9 0 14 0.00 6.49 0.23 0.0
0 1 14 158.24 5.84 12.57 270.0
1 1 14 69.38 3.01 8.46 7.9
2 1 14 110.96 3.36 11.10 328.6
3 1 14 21.30 2.16 4.69 215.1
4 1 14 265.81 5.05 16.61 93.6
5 1 14 66.91 3.25 8.24 187.4
6 1 14 50.96 3.11 6.90 111.1
7 1 14 40.48 3.06 6.29 174.3
8 1 14 24.11 3.23 4.91 234.4
0 2 14 156.48 5.94 13.01 180.0
1 2 14 175.66 4.03 14.06 206.9
2 2 14 7.28 1.83 2.56 167.2
3 2 14 215.81 4.90 14.96 248.3
4 2 14 122.57 3.66 10.98 110.6
5 2 14 63.72 3.07 7.58 285.9
6 2 14 4.15 2.14 2.50 244.0
7 2 14 261.74 5.93 15.35 67.3
8 2 14 9.22 2.99 2.37 51.2
0 3 14 129.09 5.34 11.53 270.0
1 3 14 98.26 3.21 9.85 102.5
2 3 14 19.76 2.44 4.35 150.8
3 3 14 43.49 2.74 7.05 234.9
4 3 14 229.26 5.18 15.00 228.7
5 3 14 1.77 1.87 1.55 11.6
6 3 14 33.08 3.88 5.91 315.7
7 3 14 5.15 2.76 0.99 196.3
8 3 14 38.77 3.85 6.10 340.2
0 4 14 25.16 2.86 5.03 0.0
1 4 14 73.85 3.14 8.96 130.1
2 4 14 297.02 5.64 17.06 208.0
3 4 14 15.44 2.30 3.91 43.2
4 4 14 35.97 3.17 6.24 264.7
5 4 14 34.96 3.01 5.16 129.2
6 4 14 14.41 2.73 3.59 5.7
7 4 14 117.31 7.06 10.36 357.3
8 4 14 54.15 4.39 6.57 53.0
0 5 14 1062.73 13.82 33.06 270.0
1 5 14 41.29 3.48 6.49 166.7
2 5 14 62.78 3.11 7.46 335.1
3 5 14 64.35 3.22 7.95 4.3
4 5 14 29.80 2.70 5.88 39.7
5 5 14 75.34 4.95 8.77 349.4
6 5 14 2.23 2.66 1.92 142.1
7 5 14 19.17 3.48 4.53 313.9
8 5 14 69.86 5.34 7.87 238.8
0 6 14 89.87 7.39 9.39 0.0
1 6 14 20.74 2.18 4.51 250.7
2 6 14 54.48 3.09 7.34 271.1
3 6 14 39.37 2.88 6.25 205.9
4 6 14 9.87 2.28 3.08 122.0
5 6 14 29.05 3.42 5.26 61.5
6 6 14 44.85 4.36 6.57 75.6
7 6 14 90.30 5.18 9.29 283.8
0 7 14 32.40 3.75 5.74 90.0
1 7 14 52.90 3.08 7.91 339.0
2 7 14 36.06 2.65 5.73 351.3
3 7 14 92.21 3.79 9.43 94.8
4 7 14 25.02 3.25 5.18 130.5
5 7 14 25.28 3.77 5.37 353.5
6 7 14 53.04 4.58 6.86 84.2
7 7 14 82.10 5.21 8.02 119.6
0 8 14 181.38 8.40 13.93 180.0
1 8 14 129.99 4.33 11.27 93.3
2 8 14 0.94 2.06 1.31 34.0
3 8 14 41.63 3.67 6.50 215.3
4 8 14 61.57 4.64 7.31 66.2
5 8 14 20.39 3.54 4.53 280.8
6 8 14 66.11 4.73 7.68 192.3
0 9 14 12.73 4.57 2.62 90.0
1 9 14 49.03 3.24 7.18 351.7
2 9 14 73.36 5.36 8.57 345.8
3 9 14 11.01 2.83 3.62 251.8
4 9 14 5.35 2.98 2.51 71.6
5 9 14 91.64 5.32 9.58 329.0
0 10 14 0.00 3.24 0.29 0.0
1 10 14 68.94 4.13 8.04 227.4
2 10 14 35.76 4.00 5.87 289.5
3 10 14 124.77 5.63 10.89 240.2
4 10 14 17.37 3.74 3.85 97.8
0 11 14 0.00 4.17 0.00 89.9
1 11 14 13.30 5.78 4.11 175.6
2 11 14 24.15 3.70 4.77 299.8
3 11 14 32.86 4.43 5.71 250.0
1 0 15 294.16 8.01 17.88 270.0
2 0 15 119.98 5.56 11.61 270.0
3 0 15 180.74 6.91 13.78 270.0
4 0 15 0.00 2.60 0.46 90.0
5 0 15 11.52 3.26 3.48 270.0
6 0 15 4.68 3.13 1.84 270.0
7 0 15 137.20 6.79 11.42 90.0
8 0 15 250.84 8.97 15.24 90.0
0 1 15 309.46 14.92 18.27 270.0
1 1 15 177.09 4.54 13.45 13.2
2 1 15 13.55 2.21 3.75 341.2
3 1 15 49.19 3.13 6.99 88.7
4 1 15 35.31 2.75 5.63 289.3
5 1 15 82.74 3.65 8.59 146.2
6 1 15 49.89 3.32 7.13 150.2
7 1 15 3.35 2.36 2.01 330.3
8 1 15 17.87 3.25 4.07 357.5
0 2 15 122.14 7.02 10.92 0.0
1 2 15 214.33 4.90 15.08 61.1
2 2 15 43.58 3.04 6.86 160.2
3 2 15 6.09 2.11 2.22 240.6
4 2 15 6.38 2.11 1.93 316.9
5 2 15 5.41 2.42 3.02 264.8
6 2 15 22.19 2.72 4.16 27.7
7 2 15 20.03 2.79 4.66 5.2
8 2 15 27.31 3.81 5.25 48.4
0 3 15 138.44 6.14 11.69 270.0
1 3 15 87.79 3.47 9.20 323.8
2 3 15 144.70 4.27 12.28 173.0
3 3 15 51.20 3.02 7.18 103.9
4 3 15 25.43 2.66 4.55 142.0
5 3 15 34.09 2.90 5.50 227.0
6 3 15 112.18 4.56 10.62 9.0
7 3 15 20.46 3.37 4.58 306.9
8 3 15 19.57 3.61 3.65 349.9
0 4 15 185.71 6.53 13.92 0.0
1 4 15 64.32 3.42 8.72 327.1
2 4 15 12.50 2.31 3.72 233.4
3 4 15 69.87 3.64 8.46 137.1
4 4 15 32.59 3.21 5.19 293.6
5 4 15 71.15 4.42 8.25 138.8
6 4 15 64.90 4.37 7.80 68.5
7 4 15 62.19 4.90 7.35 273.5
0 5 15 433.63 13.63 21.17 90.0
1 5 15 109.39 3.89 10.79 260.2
2 5 15 77.82 3.59 8.89 326.5
3 5 15 54.75 3.17 7.87 66.0
4 5 15 79.10 3.65 8.71 121.5
5 5 15 50.61 3.66 6.62 319.5
6 5 15 4.97 2.96 2.67 96.4
7 5 15 3.51 3.40 2.27 66.9
0 6 15 229.99 7.66 14.79 180.0
1 6 15 42.59 3.42 5.86 44.7
2 6 15 60.10 4.73 7.48 191.0
3 6 15 2.04 2.23 2.69 300.0
4 6 15 61.05 3.47 7.36 33.3
5 6 15 9.51 3.06 3.36 272.7
6 6 15 61.91 7.09 7.18 124.9
7 6 15 40.20 4.29 5.18 157.9
0 7 15 190.58 7.21 14.09 90.0
1 7 15 190.06 5.43 13.64 24.2
2 7 15 7.21 2.28 2.81 236.5
3 7 15 15.60 2.61 3.83 83.0
4 7 15 27.34 3.47 5.63 86.6
5 7 15 3.15 2.92 1.98 272.8
6 7 15 54.21 4.38 6.97 27.4
0 8 15 33.31 4.21 5.60 0.0
1 8 15 59.12 3.46 7.64 325.7
2 8 15 11.35 2.70 3.99 280.5
3 8 15 22.95 3.43 4.83 310.9
4 8 15 0.05 3.09 1.20 185.4
5 8 15 33.90 3.97 5.33 93.1
0 9 15 3.24 3.30 1.12 90.0
1 9 15 28.54 3.02 5.87 88.5
2 9 15 7.49 3.43 2.55 339.4
3 9 15 8.30 3.38 2.02 207.2
4 9 15 5.68 3.21 2.67 265.5
0 10 15 21.74 4.07 4.57 0.0
1 10 15 12.37 3.34 2.81 347.4
2 10 15 48.88 4.26 6.91 264.8
3 10 15 67.22 5.16 7.49 234.5
0 0 16 1.69 4.60 0.70 0.0
1 0 16 125.79 6.95 11.46 0.0
2 0 16 0.00 2.59 0.11 180.0
3 0 16 1.95 3.26 1.33 180.0
4 0 16 1.83 3.40 1.72 0.0
5 0 16 0.00 3.48 0.58 180.0
6 0 16 1.41 3.85 0.95 180.0
7 0 16 5.79 3.63 2.96 0.0
0 1 16 2.93 2.95 0.96 90.0
1 1 16 138.88 4.30 12.06 271.1
2 1 16 136.18 4.29 11.68 181.1
3 1 16 10.10 2.39 2.88 136.5
4 1 16 29.97 4.15 5.66 156.1
5 1 16 28.08 3.30 5.33 174.2
6 1 16 360.06 8.74 17.99 9.1
7 1 16 18.41 3.19 4.45 133.7
0 2 16 132.82 5.94 12.16 0.0
1 2 16 11.64 2.29 3.75 25.0
2 2 16 4.27 2.25 2.34 139.3
3 2 16 27.40 2.96 5.22 116.4
4 2 16 28.46 2.98 5.12 42.5
5 2 16 45.17 4.21 7.04 117.5
6 2 16 2.42 2.49 1.07 110.7
7 2 16 38.69 4.54 4.74 240.8
0 3 16 614.66 14.83 25.76 90.0
1 3 16 135.61 4.61 11.35 213.3
2 3 16 9.58 2.45 3.25 351.2
3 3 16 12.42 2.61 3.99 226.8
4 3 16 133.02 4.55 11.04 179.3
5 3 16 41.78 3.21 6.42 273.2
6 3 16 37.63 3.41 5.69 3.9
7 3 16 1.02 3.34 0.20 171.4
0 4 16 196.76 8.34 13.76 180.0
1 4 16 40.24 3.12 6.15 281.8
2 4 16 161.37 5.23 12.75 176.6
3 4 16 9.06 2.41 3.34 303.1
4 4 16 21.68 2.76 4.93 47.3
5 4 16 32.21 3.44 4.91 130.0
6 4 16 70.23 5.06 7.95 228.6
7 4 16 9.08 3.62 3.15 176.2
0 5 16 73.82 5.98 9.21 90.0
1 5 16 86.66 4.03 9.16 54.0
2 5 16 14.22 2.65 3.66 144.9
3 5 16 0.77 2.19 0.57 58.2
4 5 16 16.98 2.72 3.56 248.1
5 5 16 12.30 2.96 3.38 44.5
6 5 16 18.83 3.64 3.88 340.9
0 6 16 0.81 3.49 2.30 180.0
1 6 16 100.77 4.72 9.97 72.7
2 6 16 15.11 2.56 3.97 350.2
3 6 16 92.58 4.01 9.57 278.9
4 6 16 13.20 2.84 4.04 128.6
5 6 16 8.87 3.24 3.58 340.2
6 6 16 3.60 3.13 2.40 261.3
0 7 16 38.10 5.37 6.07 270.0
1 7 16 39.13 3.38 6.07 90.5
2 7 16 13.14 2.77 3.85 92.4
3 7 16 84.32 4.00 8.65 202.4
4 7 16 6.28 3.11 2.06 293.1
5 7 16 17.14 3.97 4.51 46.1
0 8 16 81.41 6.64 8.69 0.0
1 8 16 86.95 4.84 8.82 321.7
2 8 16 72.36 5.80 8.33 340.6
3 8 16 62.50 4.96 8.03 321.7
4 8 16 63.34 4.62 7.38 235.8
0 9 16 7.40 3.62 0.94 90.0
1 9 16 104.41 4.76 9.80 268.9
2 9 16 4.81 3.40 1.89 156.4
3 9 16 47.62 6.71 6.37 232.3
0 10 16 3.91 3.86 1.34 0.0
1 0 17 123.69 6.14 11.26 270.0
2 0 17 16.62 3.63 4.32 270.0
3 0 17 5.15 4.33 3.04 270.0
4 0 17 95.49 6.70 10.48 90.0
5 0 17 231.57 9.59 15.36 90.0
6 0 17 19.80 4.79 4.43 270.0
0 1 17 56.28 4.73 7.60 90.0
1 1 17 61.69 3.39 8.45 119.8
2 1 17 43.18 3.35 6.74 349.2
3 1 17 44.28 3.37 6.78 120.2
4 1 17 112.09 5.01 10.48 248.5
5 1 17 36.13 3.69 5.78 200.1
6 1 17 153.74 6.62 11.32 15.2
0 2 17 6.87 3.13 2.35 0.0
1 2 17 23.66 2.66 4.71 193.6
2 2 17 18.49 3.36 3.98 213.5
3 2 17 26.29 3.12 5.75 269.6
4 2 17 3.49 2.78 1.64 265.8
5 2 17 8.59 2.99 3.22 101.9
6 2 17 63.53 4.38 7.39 230.6
0 3 17 114.21 5.83 10.70 270.0
1 3 17 13.92 2.63 3.67 116.7
2 3 17 0.76 2.27 0.96 60.9
3 3 17 4.67 2.43 3.27 251.0
4 3 17 45.38 3.54 6.17 191.3
5 3 17 105.96 5.09 9.96 3.2
6 3 17 23.41 3.36 4.78 185.2
0 4 17 262.56 17.12 16.81 180.0
1 4 17 69.20 4.25 8.61 81.9
2 4 17 51.23 3.58 6.96 78.0
3 4 17 26.88 3.47 5.34 248.9
4 4 17 19.29 3.07 4.15 78.3
5 4 17 41.02 3.61 5.18 269.2
6 4 17 59.70 5.00 7.88 337.2
0 5 17 19.86 4.39 4.34 270.0
1 5 17 34.40 3.63 5.40 324.0
2 5 17 82.46 4.18 9.31 355.0
3 5 17 80.54 4.29 8.80 211.3
4 5 17 27.06 4.02 5.28 6.2
5 5 17 79.64 4.92 8.31 76.7
0 6 17 236.59 9.69 14.26 0.0
1 6 17 18.70 3.26 4.41 300.0
2 6 17 150.03 6.55 12.19 3.7
3 6 17 3.59 2.60 1.88 347.6
4 6 17 2.44 2.81 1.81 209.6
5 6 17 27.67 3.91 5.04 17.4
0 7 17 44.68 5.50 7.10 90.0
1 7 17 75.49 4.65 9.00 246.5
2 7 17 12.19 3.19 3.74 354.9
3 7 17 44.42 3.81 6.16 245.1
4 7 17 30.87 4.01 4.78 84.5
0 8 17 74.36 6.68 7.66 0.0
1 8 17 8.38 4.46 3.48 274.1
2 8 17 72.85 4.77 7.92 189.2
3 8 17 3.21 3.47 1.83 254.5
0 9 17 0.74 4.56 0.56 270.0
0 0 18 25.91 12.18 5.42 0.0
1 0 18 0.12 3.10 0.31 0.0
2 0 18 1.07 3.57 0.96 0.0
3 0 18 48.96 5.54 7.22 0.0
4 0 18 48.44 5.76 6.93 0.0
5 0 18 39.20 5.32 5.16 0.0
6 0 18 0.00 4.21 0.08 180.0
0 1 18 12.07 3.41 4.14 270.0
1 1 18 11.13 2.47 2.94 0.1
2 1 18 22.54 3.05 5.35 262.7
3 1 18 4.86 2.73 2.66 63.1
4 1 18 31.62 3.71 5.19 258.1
5 1 18 47.50 4.16 6.79 331.6
0 2 18 3.61 3.29 2.01 0.0
1 2 18 0.13 2.27 1.02 114.2
2 2 18 116.46 4.79 10.53 90.3
3 2 18 119.48 5.42 10.71 151.1
4 2 18 7.90 3.01 2.35 167.5
5 2 18 31.10 3.78 5.04 194.3
0 3 18 158.12 10.18 11.16 90.0
1 3 18 2.47 2.49 1.72 311.4
2 3 18 57.53 3.85 7.70 354.6
3 3 18 48.26 3.66 6.81 121.8
4 3 18 18.83 3.14 4.11 104.0
5 3 18 75.80 4.78 7.63 99.4
0 4 18 113.85 10.32 10.65 0.0
1 4 18 38.97 3.77 6.13 31.7
2 4 18 21.88 3.16 5.31 336.2
3 4 18 47.89 5.03 6.72 118.6
4 4 18 10.44 2.99 3.14 109.6
5 4 18 72.23 4.73 7.46 321.0
0 5 18 102.41 7.14 10.44 90.0
1 5 18 18.33 3.34 4.84 260.6
2 5 18 3.79 2.73 2.24 232.5
3 5 18 6.28 2.80 1.61 287.3
4 5 18 22.18 3.79 4.94 36.7
0 6 18 8.21 4.42 3.05 0.0
1 6 18 67.67 4.58 8.14 327.5
2 6 18 109.56 5.41 9.67 206.6
3 6 18 18.29 3.81 4.06 327.2
0 7 18 25.25 7.16 5.88 270.0
1 7 18 4.23 3.19 1.40 11.5
2 7 18 13.31 3.45 3.31 199.7
1 0 19 1.90 3.33 1.01 90.0
2 0 19 6.35 4.20 2.48 270.0
3 0 19 3.09 4.21 1.55 270.0
4 0 19 12.09 4.59 3.03 270.0
0 1 19 60.96 5.20 8.02 90.0
1 1 19 27.42 3.33 4.69 193.0
2 1 19 1.11 2.64 0.69 355.9
3 1 19 2.06 2.88 1.24 91.8
4 1 19 54.88 4.33 7.07 153.1
0 2 19 12.72 4.50 3.29 180.0
1 2 19 19.78 3.72 4.51 61.3
2 2 19 1.66 2.56 2.14 180.7
3 2 19 85.51 4.90 9.15 139.1
4 2 19 77.37 4.88 8.00 132.1
0 3 19 4.89 4.60 0.55 90.0
1 3 19 0.00 2.49 1.11 42.4
2 3 19 9.35 2.97 3.05 30.0
3 3 19 8.27 2.99 3.32 118.2
4 3 19 10.40 5.87 4.48 65.3
0 4 19 26.45 5.72 4.57 180.0
1 4 19 14.88 3.46 3.15 38.5
2 4 19 7.94 2.92 3.11 261.6
3 4 19 60.80 4.19 7.46 310.5
0 5 19 55.06 6.22 6.67 270.0
1 5 19 32.47 4.84 4.81 99.6
2 5 19 82.62 5.02 8.84 147.5
0 6 19 28.87 6.21 4.74 180.0
1 6 19 161.98 6.49 11.44 176.4
0 0 20 33.08 12.58 5.84 180.0
1 0 20 8.01 4.48 2.24 180.0
2 0 20 13.37 4.73 4.06 180.0
3 0 20 91.18 15.50 8.28 180.0
0 1 20 38.78 5.03 5.05 270.0
1 1 20 33.45 3.66 5.27 348.8
2 1 20 40.80 4.78 5.62 262.9
3 1 20 4.18 3.15 0.94 84.9
0 2 20 56.52 7.28 7.04 180.0
1 2 20 2.99 2.81 2.34 35.1
2 2 20 65.47 4.28 7.42 79.9
0 3 20 116.37 8.21 9.44 270.0
1 3 20 35.75 4.05 5.07 108.6
2 3 20 64.27 4.30 7.75 131.4
0 4 20 1.66 4.42 0.93 0.0
  
